# Supplementary material for: Number and ratio of metastatic lymph nodes impacts the prognosis of submandibular gland cancer
Source: PLoS One. 2023 Dec 29;18(12):e0296040. doi: 10.1371/journal.pone.0296040 (PMC10756520; doi:10.1371/journal.pone.0296040)
Supplement: S1 Data — (ZIP) [file pone.0296040.s001.zip]

Archive with 1 entries (1 files):
- primary data.xls
