# Supplementary material for: Number and ratio of metastatic lymph nodes impacts the prognosis of submandibular gland cancer
Source: PLoS One. 2023 Dec 29;18(12):e0296040. doi: 10.1371/journal.pone.0296040 (PMC10756520; doi:10.1371/journal.pone.0296040)
Supplement: S1 Data — (ZIP) [file pone.0296040.s001.zip › primary data.xls]

Age recode with <1 year olds	Sex	Marital status at diagnosis	Race recode (W, B, AI, API)	Site recode ICD-O-3/WHO 2008	Behavior code ICD-O-3	Primary Site - labeled	Histologic Type ICD-O-3	Behavior recode for analysis	Grade Recode (thru 2017)	ICD-O-3 Hist/behav, malignant	Histology recode - broad groupings	Combined Summary Stage (2004+)	Summary stage 2000 (1998-2017)	RX Summ--Surg Prim Site (1998+)	RX Summ--Scope Reg LN Sur (2003+)	Radiation recode	Chemotherapy recode (yes, no/unk)	Months from diagnosis to treatment	Regional nodes examined (1988+)	Regional nodes positive (1988+)	Tumor Size Summary (2016+)	CS tumor size (2004-2015)	CS extension (2004-2015)	CS lymph nodes (2004-2015)	CS Tumor Size/Ext Eval (2004-2015)	CS Reg Node Eval (2004-2015)	COD to site recode	SEER cause-specific death classification	SEER other cause of death classification	Survival months	Vital status recode (study cutoff used)	Sequence number	First malignant primary indicator
75-79 years	Male	Married (including common law)	White	NHL - Extranodal	Malignant	C08.0-Submandibular gland	9670	Malignant	Unknown	9670/3: Malignant lymphoma, small B lymphocytic, NOS (OBS 2012+) see 9823/3	9670-9699: nhl - mature b-cell lymphomas	Blank(s)	Localized	27	Blank(s)	None/Unknown	No/Unknown	0	99	99	Blank(s)	Blank(s)	Blank(s)	Blank(s)	Blank(s)	Blank(s)	Nephritis, Nephrotic Syndrome and Nephrosis	Alive or dead of other cause	Dead (attributable to causes other than this cancer dx)	136	Dead	3rd of 3 or more primaries	No
50-54 years	Female	Single (never married)	Black	Salivary Gland	Malignant	C08.0-Submandibular gland	8562	Malignant	Unknown	8562/3: Epithelial-myoepithelial carcinoma	8560-8579: complex epithelial neoplasms	Localized	Localized	20	None	None/Unknown	No/Unknown	0	0	98	Blank(s)	20	100	0	3	0	Alive	Alive or dead of other cause	Alive or dead due to cancer	73	Alive	2nd of 2 or more primaries	No
70-74 years	Male	Married (including common law)	White	Salivary Gland	Malignant	C08.0-Submandibular gland	8010	Malignant	Poorly differentiated; Grade III	8010/3: Carcinoma, NOS	8010-8049: epithelial neoplasms, NOS	Localized	Localized	30	4 or more regional lymph nodes removed	Beam radiation	Yes	1	5	0	43	Blank(s)	Blank(s)	Blank(s)	Blank(s)	Blank(s)	Alive	Alive or dead of other cause	Alive or dead due to cancer	39	Alive	2nd of 2 or more primaries	No
45-49 years	Male	Married (including common law)	White	Salivary Gland	Malignant	C08.0-Submandibular gland	8200	Malignant	Moderately differentiated; Grade II	8200/3: Adenoid cystic carcinoma	8140-8389: adenomas and adenocarcinomas	Distant	Distant	50	1 to 3 regional lymph nodes removed	None/Unknown	No/Unknown	3	1	0	Blank(s)	38	500	0	3	3	Diseases of Heart	Alive or dead of other cause	Dead (attributable to causes other than this cancer dx)	21	Dead	2nd of 2 or more primaries	No
45-49 years	Male	Single (never married)	White	Salivary Gland	Malignant	C08.0-Submandibular gland	8140	Malignant	Unknown	8140/3: Adenocarcinoma, NOS	8140-8389: adenomas and adenocarcinomas	Regional	Regional	31	1 to 3 regional lymph nodes removed	None/Unknown	No/Unknown	0	3	0	Blank(s)	10	650	0	3	3	Alive	Alive or dead of other cause	Alive or dead due to cancer	60	Alive	2nd of 2 or more primaries	No
65-69 years	Male	Single (never married)	White	Salivary Gland	Malignant	C08.0-Submandibular gland	8070	Malignant	Poorly differentiated; Grade III	8070/3: Squamous cell carcinoma, NOS	8050-8089: squamous cell neoplasms	Blank(s)	Localized	0	Blank(s)	Beam radiation	No/Unknown	0	57	0	Blank(s)	Blank(s)	Blank(s)	Blank(s)	Blank(s)	Blank(s)	Chronic Obstructive Pulmonary Disease and Allied Cond	Alive or dead of other cause	Dead (attributable to causes other than this cancer dx)	107	Dead	2nd of 2 or more primaries	No
45-49 years	Male	Married (including common law)	Asian or Pacific Islander	Salivary Gland	Malignant	C08.0-Submandibular gland	8010	Malignant	Undifferentiated; anaplastic; Grade IV	8010/3: Carcinoma, NOS	8010-8049: epithelial neoplasms, NOS	Regional	Regional	0	Biopsy or aspiration of regional lymph node, NOS	Beam radiation	Yes	0	95	95	Blank(s)	26	400	200	1	0	Salivary Gland	Dead (attributable to this cancer dx)	Alive or dead due to cancer	30	Dead	2nd of 2 or more primaries	No
65-69 years	Male	Married (including common law)	White	Salivary Gland	Malignant	C08.0-Submandibular gland	8200	Malignant	Unknown	8200/3: Adenoid cystic carcinoma	8140-8389: adenomas and adenocarcinomas	Blank(s)	Regional	32	Blank(s)	Beam radiation	No/Unknown	0	5	0	Blank(s)	Blank(s)	Blank(s)	Blank(s)	Blank(s)	Blank(s)	Alive	Alive or dead of other cause	Alive or dead due to cancer	244	Alive	2nd of 2 or more primaries	No
55-59 years	Male	Married (including common law)	White	Salivary Gland	Malignant	C08.0-Submandibular gland	8940	Malignant	Unknown	8940/3: Mixed tumor, malignant, NOS	8930-8999: complex mixed and stromal neoplasms	Blank(s)	Regional	27	1 to 3 regional lymph nodes removed	Beam radiation	No/Unknown	1	11	2	Blank(s)	Blank(s)	Blank(s)	Blank(s)	Blank(s)	Blank(s)	Kidney and Renal Pelvis	Alive or dead of other cause	Dead (attributable to causes other than this cancer dx)	20	Dead	2nd of 2 or more primaries	No
70-74 years	Male	Married (including common law)	Asian or Pacific Islander	Salivary Gland	Malignant	C08.0-Submandibular gland	8140	Malignant	Poorly differentiated; Grade III	8140/3: Adenocarcinoma, NOS	8140-8389: adenomas and adenocarcinomas	Blank(s)	Regional	32	Blank(s)	Beam radiation	Yes	1	9	9	Blank(s)	Blank(s)	Blank(s)	Blank(s)	Blank(s)	Blank(s)	Chronic Obstructive Pulmonary Disease and Allied Cond	Alive or dead of other cause	Dead (attributable to causes other than this cancer dx)	4	Dead	2nd of 2 or more primaries	No
40-44 years	Male	Single (never married)	Asian or Pacific Islander	Salivary Gland	Malignant	C08.0-Submandibular gland	8082	Malignant	Undifferentiated; anaplastic; Grade IV	8082/3: Lymphoepithelial carcinoma	8050-8089: squamous cell neoplasms	Blank(s)	Localized	27	Blank(s)	Beam radiation	No/Unknown	0	0	98	Blank(s)	Blank(s)	Blank(s)	Blank(s)	Blank(s)	Blank(s)	Alive	Alive or dead of other cause	Alive or dead due to cancer	250	Alive	One primary only	Yes
85+ years	Male	Widowed	White	Salivary Gland	Malignant	C08.0-Submandibular gland	8247	Malignant	Undifferentiated; anaplastic; Grade IV	8247/3: Merkel cell carcinoma	8140-8389: adenomas and adenocarcinomas	Blank(s)	Distant	27	Blank(s)	None/Unknown	No/Unknown	0	1	1	Blank(s)	Blank(s)	Blank(s)	Blank(s)	Blank(s)	Blank(s)	Non-Melanoma Skin	Dead (attributable to this cancer dx)	Alive or dead due to cancer	10	Dead	One primary only	Yes
45-49 years	Female	Single (never married)	White	Salivary Gland	Malignant	C08.0-Submandibular gland	8430	Malignant	Well differentiated; Grade I	8430/3: Mucoepidermoid carcinoma	8430-8439: mucoepidermoid neoplasms	Localized	Localized	20	None	None/Unknown	No/Unknown	0	0	98	14	Blank(s)	Blank(s)	Blank(s)	Blank(s)	Blank(s)	Alive	Alive or dead of other cause	Alive or dead due to cancer	37	Alive	3rd of 3 or more primaries	No
60-64 years	Female	Married (including common law)	Asian or Pacific Islander	NHL - Extranodal	Malignant	C08.0-Submandibular gland	9680	Malignant	B-cell; pre-B; B-precursor	9680/3: Diffuse large B-cell lymphoma (DLBCL), NOS	9670-9699: nhl - mature b-cell lymphomas	Blank(s)	Distant	0	Blank(s)	None/Unknown	No/Unknown	Blank(s)	99	99	Blank(s)	Blank(s)	Blank(s)	Blank(s)	Blank(s)	Blank(s)	Non-Hodgkin Lymphoma	Dead (attributable to this cancer dx)	Alive or dead due to cancer	9	Dead	One primary only	Yes
35-39 years	Female	Married (including common law)	Asian or Pacific Islander	Salivary Gland	Malignant	C08.0-Submandibular gland	8430	Malignant	Moderately differentiated; Grade II	8430/3: Mucoepidermoid carcinoma	8430-8439: mucoepidermoid neoplasms	Localized	Localized	27	4 or more regional lymph nodes removed	None/Unknown	No/Unknown	1	3	0	Blank(s)	9	100	0	3	3	Alive	Alive or dead of other cause	Alive or dead due to cancer	105	Alive	2nd of 2 or more primaries	No
45-49 years	Male	Single (never married)	White	NHL - Extranodal	Malignant	C08.0-Submandibular gland	9680	Malignant	B-cell; pre-B; B-precursor	9680/3: Diffuse large B-cell lymphoma (DLBCL), NOS	9670-9699: nhl - mature b-cell lymphomas	Blank(s)	Localized	0	Blank(s)	None/Unknown	No/Unknown	Blank(s)	99	99	Blank(s)	Blank(s)	Blank(s)	Blank(s)	Blank(s)	Blank(s)	Alive	Alive or dead of other cause	Alive or dead due to cancer	226	Alive	One primary only	Yes
65-69 years	Female	Married (including common law)	Asian or Pacific Islander	NHL - Extranodal	Malignant	C08.0-Submandibular gland	9699	Malignant	B-cell; pre-B; B-precursor	9699/3: Extranodal marginal zone lymphoma of mucosal-assoc. lymphoid tissue-MALT	9670-9699: nhl - mature b-cell lymphomas	Blank(s)	Localized	0	Blank(s)	Beam radiation	No/Unknown	3	99	99	Blank(s)	Blank(s)	Blank(s)	Blank(s)	Blank(s)	Blank(s)	Pancreas	Dead (attributable to this cancer dx)	Alive or dead due to cancer	59	Dead	One primary only	Yes
50-54 years	Female	Married (including common law)	White	Salivary Gland	Malignant	C08.0-Submandibular gland	8200	Malignant	Unknown	8200/3: Adenoid cystic carcinoma	8140-8389: adenomas and adenocarcinomas	Blank(s)	Distant	40	Blank(s)	Beam radiation	Yes	1	0	98	Blank(s)	Blank(s)	Blank(s)	Blank(s)	Blank(s)	Blank(s)	Miscellaneous Malignant Cancer	Dead (attributable to this cancer dx)	Alive or dead due to cancer	21	Dead	One primary only	Yes
60-64 years	Female	Married (including common law)	White	NHL - Extranodal	Malignant	C08.0-Submandibular gland	9680	Malignant	B-cell; pre-B; B-precursor	9680/3: Diffuse large B-cell lymphoma (DLBCL), NOS	9670-9699: nhl - mature b-cell lymphomas	Blank(s)	Localized	27	Blank(s)	None/Unknown	Yes	0	99	99	Blank(s)	Blank(s)	Blank(s)	Blank(s)	Blank(s)	Blank(s)	Chronic Obstructive Pulmonary Disease and Allied Cond	Alive or dead of other cause	Dead (attributable to causes other than this cancer dx)	42	Dead	One primary only	Yes
55-59 years	Female	Married (including common law)	White	Salivary Gland	Malignant	C08.0-Submandibular gland	8070	Malignant	Moderately differentiated; Grade II	8070/3: Squamous cell carcinoma, NOS	8050-8089: squamous cell neoplasms	Localized	Localized	27	4 or more regional lymph nodes removed	Beam radiation	No/Unknown	1	38	0	Blank(s)	999	100	0	3	3	Lung and Bronchus	Alive or dead of other cause	Dead (attributable to causes other than this cancer dx)	179	Dead	2nd of 2 or more primaries	No
40-44 years	Female	Single (never married)	Asian or Pacific Islander	Salivary Gland	Malignant	C08.0-Submandibular gland	8550	Malignant	Unknown	8550/3: Acinar cell carcinoma	8550-8559: acinar cell neoplasms	Blank(s)	Localized	27	Blank(s)	Beam radiation	No/Unknown	2	5	0	Blank(s)	Blank(s)	Blank(s)	Blank(s)	Blank(s)	Blank(s)	Alive	Alive or dead of other cause	Alive or dead due to cancer	59	Alive	One primary only	Yes
50-54 years	Male	Married (including common law)	White	NHL - Extranodal	Malignant	C08.0-Submandibular gland	9699	Malignant	B-cell; pre-B; B-precursor	9699/3: Extranodal marginal zone lymphoma of mucosal-assoc. lymphoid tissue-MALT	9670-9699: nhl - mature b-cell lymphomas	Blank(s)	Localized	27	Blank(s)	Beam radiation	No/Unknown	0	99	99	Blank(s)	Blank(s)	Blank(s)	Blank(s)	Blank(s)	Blank(s)	Alive	Alive or dead of other cause	Alive or dead due to cancer	242	Alive	One primary only	Yes
75-79 years	Male	Married (including common law)	Asian or Pacific Islander	Salivary Gland	Malignant	C08.0-Submandibular gland	8010	Malignant	Undifferentiated; anaplastic; Grade IV	8010/3: Carcinoma, NOS	8010-8049: epithelial neoplasms, NOS	Blank(s)	Regional	20	Blank(s)	Beam radiation	No/Unknown	2	0	98	Blank(s)	Blank(s)	Blank(s)	Blank(s)	Blank(s)	Blank(s)	Salivary Gland	Dead (attributable to this cancer dx)	Alive or dead due to cancer	9	Dead	One primary only	Yes
35-39 years	Female	Single (never married)	White	Salivary Gland	Malignant	C08.0-Submandibular gland	8430	Malignant	Moderately differentiated; Grade II	8430/3: Mucoepidermoid carcinoma	8430-8439: mucoepidermoid neoplasms	Blank(s)	Regional	27	Blank(s)	Beam radiation	No/Unknown	0	0	98	Blank(s)	Blank(s)	Blank(s)	Blank(s)	Blank(s)	Blank(s)	Alive	Alive or dead of other cause	Alive or dead due to cancer	77	Alive	One primary only	Yes
55-59 years	Male	Married (including common law)	White	Salivary Gland	Malignant	C08.0-Submandibular gland	8800	Malignant	Undifferentiated; anaplastic; Grade IV	8800/3: Sarcoma, NOS	8800-8809: soft tissue tumors and sarcomas, NOS	Blank(s)	Regional	0	Blank(s)	Beam radiation	Yes	1	0	98	Blank(s)	Blank(s)	Blank(s)	Blank(s)	Blank(s)	Blank(s)	Alive	Alive or dead of other cause	Alive or dead due to cancer	250	Alive	1st of 2 or more primaries	Yes
30-34 years	Male	Single (never married)	Unknown	Salivary Gland	Malignant	C08.0-Submandibular gland	8430	Malignant	Moderately differentiated; Grade II	8430/3: Mucoepidermoid carcinoma	8430-8439: mucoepidermoid neoplasms	Blank(s)	Localized	20	Blank(s)	None/Unknown	No/Unknown	0	3	0	Blank(s)	Blank(s)	Blank(s)	Blank(s)	Blank(s)	Blank(s)	Alive	Alive or dead of other cause	Alive or dead due to cancer	248	Alive	One primary only	Yes
50-54 years	Male	Single (never married)	White	Salivary Gland	Malignant	C08.0-Submandibular gland	8140	Malignant	Moderately differentiated; Grade II	8140/3: Adenocarcinoma, NOS	8140-8389: adenomas and adenocarcinomas	Blank(s)	Distant	51	Blank(s)	Beam radiation	Yes	0	42	1	Blank(s)	Blank(s)	Blank(s)	Blank(s)	Blank(s)	Blank(s)	Miscellaneous Malignant Cancer	Dead (attributable to this cancer dx)	Alive or dead due to cancer	14	Dead	One primary only	Yes
60-64 years	Female	Single (never married)	White	Salivary Gland	Malignant	C08.0-Submandibular gland	8070	Malignant	Unknown	8070/3: Squamous cell carcinoma, NOS	8050-8089: squamous cell neoplasms	Blank(s)	Localized	42	Blank(s)	None/Unknown	No/Unknown	2	10	0	Blank(s)	Blank(s)	Blank(s)	Blank(s)	Blank(s)	Blank(s)	Alive	Alive or dead of other cause	Alive or dead due to cancer	242	Alive	One primary only	Yes
45-49 years	Male	Married (including common law)	Asian or Pacific Islander	NHL - Extranodal	Malignant	C08.0-Submandibular gland	9687	Malignant	B-cell; pre-B; B-precursor	9687/3: Burkitt lymphoma	9670-9699: nhl - mature b-cell lymphomas	Blank(s)	Localized	27	Blank(s)	None/Unknown	Yes	0	99	99	Blank(s)	Blank(s)	Blank(s)	Blank(s)	Blank(s)	Blank(s)	Alive	Alive or dead of other cause	Alive or dead due to cancer	230	Alive	One primary only	Yes
75-79 years	Male	Married (including common law)	White	NHL - Extranodal	Malignant	C08.0-Submandibular gland	9691	Malignant	B-cell; pre-B; B-precursor	9691/3: Follicular lymphoma, grade 2	9670-9699: nhl - mature b-cell lymphomas	Blank(s)	Localized	20	Blank(s)	Beam radiation	No/Unknown	0	99	99	Blank(s)	Blank(s)	Blank(s)	Blank(s)	Blank(s)	Blank(s)	Non-Hodgkin Lymphoma	Dead (attributable to this cancer dx)	Alive or dead due to cancer	21	Dead	One primary only	Yes
80-84 years	Female	Widowed	White	NHL - Extranodal	Malignant	C08.0-Submandibular gland	9680	Malignant	B-cell; pre-B; B-precursor	9680/3: Diffuse large B-cell lymphoma (DLBCL), NOS	9670-9699: nhl - mature b-cell lymphomas	Localized	Localized	0	None	Beam radiation	No/Unknown	4	99	99	Blank(s)	988	110	988	0	9	Alive	Alive or dead of other cause	Alive or dead due to cancer	101	Alive	2nd of 2 or more primaries	No
40-44 years	Female	Unknown	Black	Salivary Gland	Malignant	C08.0-Submandibular gland	8200	Malignant	Unknown	8200/3: Adenoid cystic carcinoma	8140-8389: adenomas and adenocarcinomas	Blank(s)	Localized	30	Blank(s)	Beam radiation	No/Unknown	0	0	98	Blank(s)	Blank(s)	Blank(s)	Blank(s)	Blank(s)	Blank(s)	Miscellaneous Malignant Cancer	Dead (attributable to this cancer dx)	Alive or dead due to cancer	162	Dead	1st of 2 or more primaries	Yes
30-34 years	Male	Single (never married)	White	Salivary Gland	Malignant	C08.0-Submandibular gland	8430	Malignant	Moderately differentiated; Grade II	8430/3: Mucoepidermoid carcinoma	8430-8439: mucoepidermoid neoplasms	Localized	Localized	40	4 or more regional lymph nodes removed	None/Unknown	No/Unknown	2	37	0	7	Blank(s)	Blank(s)	Blank(s)	Blank(s)	Blank(s)	Alive	Alive or dead of other cause	Alive or dead due to cancer	54	Alive	3rd of 3 or more primaries	No
80-84 years	Male	Married (including common law)	White	NHL - Extranodal	Malignant	C08.0-Submandibular gland	9680	Malignant	B-cell; pre-B; B-precursor	9680/3: Diffuse large B-cell lymphoma (DLBCL), NOS	9670-9699: nhl - mature b-cell lymphomas	Blank(s)	Localized	27	None	None/Unknown	Yes	0	99	99	Blank(s)	Blank(s)	Blank(s)	Blank(s)	Blank(s)	Blank(s)	Diseases of Heart	Alive or dead of other cause	Dead (attributable to causes other than this cancer dx)	47	Dead	One primary only	Yes
50-54 years	Female	Single (never married)	White	NHL - Extranodal	Malignant	C08.0-Submandibular gland	9680	Malignant	B-cell; pre-B; B-precursor	9680/3: Diffuse large B-cell lymphoma (DLBCL), NOS	9670-9699: nhl - mature b-cell lymphomas	Distant	Distant	0	None	Beam radiation	Yes	1	99	99	Blank(s)	988	800	988	0	9	Alive	Alive or dead of other cause	Alive or dead due to cancer	146	Alive	2nd of 2 or more primaries	No
45-49 years	Male	Married (including common law)	White	Salivary Gland	Malignant	C08.0-Submandibular gland	8430	Malignant	Moderately differentiated; Grade II	8430/3: Mucoepidermoid carcinoma	8430-8439: mucoepidermoid neoplasms	Blank(s)	Unknown/unstaged	0	Blank(s)	None/Unknown	No/Unknown	Blank(s)	99	99	Blank(s)	Blank(s)	Blank(s)	Blank(s)	Blank(s)	Blank(s)	Alive	Alive or dead of other cause	Alive or dead due to cancer	220	Alive	1st of 2 or more primaries	Yes
80-84 years	Female	Widowed	White	NHL - Extranodal	Malignant	C08.0-Submandibular gland	9671	Malignant	B-cell; pre-B; B-precursor	9671/3: Lymphoplasmacytic lymphoma	9670-9699: nhl - mature b-cell lymphomas	Blank(s)	Unknown/unstaged	0	Blank(s)	None/Unknown	Yes	4	99	99	Blank(s)	Blank(s)	Blank(s)	Blank(s)	Blank(s)	Blank(s)	Non-Hodgkin Lymphoma	Dead (attributable to this cancer dx)	Alive or dead due to cancer	53	Dead	One primary only	Yes
30-34 years	Male	Single (never married)	White	Salivary Gland	Malignant	C08.0-Submandibular gland	8140	Malignant	Poorly differentiated; Grade III	8140/3: Adenocarcinoma, NOS	8140-8389: adenomas and adenocarcinomas	Blank(s)	Localized	30	4 or more regional lymph nodes removed	Beam radiation	No/Unknown	1	43	0	Blank(s)	Blank(s)	Blank(s)	Blank(s)	Blank(s)	Blank(s)	Salivary Gland	Dead (attributable to this cancer dx)	Alive or dead due to cancer	45	Dead	One primary only	Yes
60-64 years	Male	Married (including common law)	White	Salivary Gland	Malignant	C08.0-Submandibular gland	8070	Malignant	Moderately differentiated; Grade II	8070/3: Squamous cell carcinoma, NOS	8050-8089: squamous cell neoplasms	Regional	Regional	0	4 or more regional lymph nodes removed	None/Unknown	No/Unknown	1	63	1	Blank(s)	22	300	290	1	3	Alive	Alive or dead of other cause	Alive or dead due to cancer	201	Alive	One primary only	Yes
55-59 years	Female	Divorced	White	Salivary Gland	Malignant	C08.0-Submandibular gland	8200	Malignant	Unknown	8200/3: Adenoid cystic carcinoma	8140-8389: adenomas and adenocarcinomas	Blank(s)	Regional	27	Blank(s)	Beam radiation	No/Unknown	0	2	0	Blank(s)	Blank(s)	Blank(s)	Blank(s)	Blank(s)	Blank(s)	Salivary Gland	Dead (attributable to this cancer dx)	Alive or dead due to cancer	109	Dead	One primary only	Yes
70-74 years	Male	Married (including common law)	White	Salivary Gland	Malignant	C08.0-Submandibular gland	8500	Malignant	Poorly differentiated; Grade III	8500/3: Infiltrating duct carcinoma, NOS	8500-8549: ductal and lobular neoplasms	Blank(s)	Regional	27	Blank(s)	Beam radiation	No/Unknown	1	4	2	Blank(s)	Blank(s)	Blank(s)	Blank(s)	Blank(s)	Blank(s)	Salivary Gland	Dead (attributable to this cancer dx)	Alive or dead due to cancer	37	Dead	One primary only	Yes
75-79 years	Male	Married (including common law)	White	NHL - Extranodal	Malignant	C08.0-Submandibular gland	9695	Malignant	B-cell; pre-B; B-precursor	9695/3: Follicular lymphoma, grade 1	9670-9699: nhl - mature b-cell lymphomas	Blank(s)	Regional	20	Blank(s)	Beam radiation	No/Unknown	0	99	99	Blank(s)	Blank(s)	Blank(s)	Blank(s)	Blank(s)	Blank(s)	Non-Hodgkin Lymphoma	Dead (attributable to this cancer dx)	Alive or dead due to cancer	54	Dead	One primary only	Yes
35-39 years	Male	Married (including common law)	White	Salivary Gland	Malignant	C08.0-Submandibular gland	8200	Malignant	Moderately differentiated; Grade II	8200/3: Adenoid cystic carcinoma	8140-8389: adenomas and adenocarcinomas	Blank(s)	Localized	27	Blank(s)	Beam radiation	No/Unknown	0	38	0	Blank(s)	Blank(s)	Blank(s)	Blank(s)	Blank(s)	Blank(s)	Alive	Alive or dead of other cause	Alive or dead due to cancer	217	Alive	One primary only	Yes
60-64 years	Male	Married (including common law)	White	Salivary Gland	Malignant	C08.0-Submandibular gland	8070	Malignant	Unknown	8070/3: Squamous cell carcinoma, NOS	8050-8089: squamous cell neoplasms	Unknown/unstaged	Unknown/unstaged	0	None	Beam radiation	Yes	1	0	98	Blank(s)	30	999	999	0	0	Alive	Alive or dead of other cause	Alive or dead due to cancer	200	Alive	One primary only	Yes
75-79 years	Female	Married (including common law)	White	Salivary Gland	Malignant	C08.0-Submandibular gland	8200	Malignant	Unknown	8200/3: Adenoid cystic carcinoma	8140-8389: adenomas and adenocarcinomas	Blank(s)	Localized	50	4 or more regional lymph nodes removed	None/Unknown	No/Unknown	0	25	0	Blank(s)	Blank(s)	Blank(s)	Blank(s)	Blank(s)	Blank(s)	Diseases of Heart	Alive or dead of other cause	Dead (attributable to causes other than this cancer dx)	170	Dead	2nd of 2 or more primaries	No
45-49 years	Male	Married (including common law)	White	Salivary Gland	Malignant	C08.0-Submandibular gland	8200	Malignant	Unknown	8200/3: Adenoid cystic carcinoma	8140-8389: adenomas and adenocarcinomas	Localized	Localized	40	4 or more regional lymph nodes removed	Beam radiation	No/Unknown	0	17	0	Blank(s)	22	100	0	3	3	Alive	Alive or dead of other cause	Alive or dead due to cancer	200	Alive	One primary only	Yes
80-84 years	Female	Married (including common law)	White	Salivary Gland	Malignant	C08.0-Submandibular gland	8070	Malignant	Poorly differentiated; Grade III	8070/3: Squamous cell carcinoma, NOS	8050-8089: squamous cell neoplasms	Blank(s)	Regional	40	4 or more regional lymph nodes removed	None/Unknown	No/Unknown	2	4	1	Blank(s)	Blank(s)	Blank(s)	Blank(s)	Blank(s)	Blank(s)	Lung and Bronchus	Dead (attributable to this cancer dx)	Alive or dead due to cancer	20	Dead	One primary only	Yes
50-54 years	Male	Married (including common law)	Black	Salivary Gland	Malignant	C08.0-Submandibular gland	8941	Malignant	Unknown	8941/3: Carcinoma in pleomorphic adenoma	8930-8999: complex mixed and stromal neoplasms	Localized	Localized	40	None	None/Unknown	No/Unknown	0	0	98	Blank(s)	999	100	0	3	0	Diseases of Heart	Alive or dead of other cause	Dead (attributable to causes other than this cancer dx)	20	Dead	One primary only	Yes
50-54 years	Male	Single (never married)	White	Salivary Gland	Malignant	C08.0-Submandibular gland	8200	Malignant	Unknown	8200/3: Adenoid cystic carcinoma	8140-8389: adenomas and adenocarcinomas	Blank(s)	Regional	40	None	Beam radiation	No/Unknown	0	0	98	Blank(s)	Blank(s)	Blank(s)	Blank(s)	Blank(s)	Blank(s)	Alive	Alive or dead of other cause	Alive or dead due to cancer	205	Alive	One primary only	Yes
80-84 years	Male	Married (including common law)	Asian or Pacific Islander	Salivary Gland	Malignant	C08.0-Submandibular gland	8082	Malignant	Unknown	8082/3: Lymphoepithelial carcinoma	8050-8089: squamous cell neoplasms	Blank(s)	Localized	40	4 or more regional lymph nodes removed	None/Unknown	No/Unknown	1	69	0	Blank(s)	Blank(s)	Blank(s)	Blank(s)	Blank(s)	Blank(s)	State DC not available or state DC available but no COD	Dead (missing/unknown COD)	Dead (missing/unknown COD)	70	Dead	One primary only	Yes
80-84 years	Female	Widowed	White	Salivary Gland	Malignant	C08.0-Submandibular gland	8046	Malignant	Poorly differentiated; Grade III	8046/3: Non-small cell carcinoma	8010-8049: epithelial neoplasms, NOS	Regional	Regional	20	None	Beam radiation	No/Unknown	1	0	98	Blank(s)	30	500	0	3	0	Diseases of Heart	Alive or dead of other cause	Dead (attributable to causes other than this cancer dx)	3	Dead	One primary only	Yes
60-64 years	Male	Married (including common law)	Black	NHL - Extranodal	Malignant	C08.0-Submandibular gland	9591	Malignant	B-cell; pre-B; B-precursor	9591/3: Non-Hodgkin lymphoma, NOS	9590-9599: malignant lymphomas, NOS or diffuse	Regional	Regional	0	Unknown or not applicable	Beam radiation	No/Unknown	3	99	99	Blank(s)	988	210	988	0	9	Prostate	Alive or dead of other cause	Dead (attributable to causes other than this cancer dx)	99	Dead	2nd of 2 or more primaries	No
70-74 years	Female	Married (including common law)	Asian or Pacific Islander	Salivary Gland	Malignant	C08.0-Submandibular gland	8410	Malignant	Unknown	8410/3: Sebaceous adenocarcinoma	8390-8429: adnexal and skin appendage neoplasms	Localized	Blank(s)	27	None	Beam radiation	No/Unknown	0	0	98	40	Blank(s)	Blank(s)	Blank(s)	Blank(s)	Blank(s)	Alive	Alive or dead of other cause	Alive or dead due to cancer	22	Alive	2nd of 2 or more primaries	No
80-84 years	Female	Married (including common law)	Asian or Pacific Islander	Salivary Gland	Malignant	C08.0-Submandibular gland	8200	Malignant	Unknown	8200/3: Adenoid cystic carcinoma	8140-8389: adenomas and adenocarcinomas	Localized	Localized	27	None	Beam radiation	No/Unknown	0	0	98	Blank(s)	30	100	0	3	0	Alive	Alive or dead of other cause	Alive or dead due to cancer	193	Alive	One primary only	Yes
55-59 years	Female	Married (including common law)	White	Salivary Gland	Malignant	C08.0-Submandibular gland	8247	Malignant	Undifferentiated; anaplastic; Grade IV	8247/3: Merkel cell carcinoma	8140-8389: adenomas and adenocarcinomas	Localized	Localized	20	None	Beam radiation	No/Unknown	0	0	98	Blank(s)	35	300	0	3	0	State DC not available or state DC available but no COD	Dead (missing/unknown COD)	Dead (missing/unknown COD)	189	Dead	One primary only	Yes
65-69 years	Female	Separated	Black	Salivary Gland	Malignant	C08.0-Submandibular gland	8430	Malignant	Unknown	8430/3: Mucoepidermoid carcinoma	8430-8439: mucoepidermoid neoplasms	Localized	Localized	27	4 or more regional lymph nodes removed	None/Unknown	No/Unknown	5	4	0	Blank(s)	20	100	0	3	3	Breast	Alive or dead of other cause	Dead (attributable to causes other than this cancer dx)	27	Dead	2nd of 2 or more primaries	No
75-79 years	Female	Single (never married)	Asian or Pacific Islander	Salivary Gland	Malignant	C08.0-Submandibular gland	8140	Malignant	Well differentiated; Grade I	8140/3: Adenocarcinoma, NOS	8140-8389: adenomas and adenocarcinomas	Localized	Localized	31	4 or more regional lymph nodes removed	None/Unknown	No/Unknown	1	7	0	Blank(s)	9	300	0	3	3	Alive	Alive or dead of other cause	Alive or dead due to cancer	195	Alive	One primary only	Yes
80-84 years	Male	Single (never married)	White	Salivary Gland	Malignant	C08.0-Submandibular gland	8010	Malignant	Poorly differentiated; Grade III	8010/3: Carcinoma, NOS	8010-8049: epithelial neoplasms, NOS	Unknown/unstaged	Unknown/unstaged	0	Unknown or not applicable	None/Unknown	No/Unknown	Blank(s)	99	99	Blank(s)	50	999	999	9	9	Bones and Joints	Dead (attributable to this cancer dx)	Alive or dead due to cancer	8	Dead	One primary only	Yes
50-54 years	Male	Married (including common law)	White	Salivary Gland	Malignant	C08.0-Submandibular gland	8200	Malignant	Unknown	8200/3: Adenoid cystic carcinoma	8140-8389: adenomas and adenocarcinomas	Localized	Localized	20	1 to 3 regional lymph nodes removed	Beam radiation	No/Unknown	0	1	0	Blank(s)	25	100	0	3	3	Diseases of Heart	Alive or dead of other cause	Dead (attributable to causes other than this cancer dx)	129	Dead	One primary only	Yes
60-64 years	Male	Married (including common law)	White	Salivary Gland	Malignant	C08.0-Submandibular gland	8490	Malignant	Undifferentiated; anaplastic; Grade IV	8490/3: Signet ring cell carcinoma	8440-8499: cystic, mucinous and serous neoplasms	Distant	Distant	30	4 or more regional lymph nodes removed	Beam radiation	No/Unknown	0	46	29	Blank(s)	80	450	220	3	3	Salivary Gland	Dead (attributable to this cancer dx)	Alive or dead due to cancer	30	Dead	One primary only	Yes
65-69 years	Male	Married (including common law)	Black	NHL - Extranodal	Malignant	C08.0-Submandibular gland	9680	Malignant	B-cell; pre-B; B-precursor	9680/3: Diffuse large B-cell lymphoma (DLBCL), NOS	9670-9699: nhl - mature b-cell lymphomas	Localized	Localized	27	None	Radiation, NOS method or source not specified	Yes	1	99	99	Blank(s)	988	110	988	0	9	Alive	Alive or dead of other cause	Alive or dead due to cancer	185	Alive	One primary only	Yes
50-54 years	Female	Divorced	White	Salivary Gland	Malignant	C08.0-Submandibular gland	8200	Malignant	Unknown	8200/3: Adenoid cystic carcinoma	8140-8389: adenomas and adenocarcinomas	Distant	Distant	27	None	Beam radiation	No/Unknown	4	0	98	Blank(s)	10	300	0	3	0	Alive	Alive or dead of other cause	Alive or dead due to cancer	188	Alive	One primary only	Yes
55-59 years	Female	Widowed	Asian or Pacific Islander	Salivary Gland	Malignant	C08.0-Submandibular gland	8290	Malignant	Unknown	8290/3: Oxyphilic adenocarcinoma	8140-8389: adenomas and adenocarcinomas	Regional	Regional	0	None	None/Unknown	No/Unknown	Blank(s)	1	1	Blank(s)	20	100	200	1	1	Salivary Gland	Dead (attributable to this cancer dx)	Alive or dead due to cancer	12	Dead	2nd of 2 or more primaries	No
30-34 years	Female	Separated	White	Salivary Gland	Malignant	C08.0-Submandibular gland	8430	Malignant	Moderately differentiated; Grade II	8430/3: Mucoepidermoid carcinoma	8430-8439: mucoepidermoid neoplasms	Localized	Localized	27	1 to 3 regional lymph nodes removed	Beam radiation	No/Unknown	1	2	0	Blank(s)	17	100	0	3	3	Alive	Alive or dead of other cause	Alive or dead due to cancer	186	Alive	One primary only	Yes
20-24 years	Female	Single (never married)	Asian or Pacific Islander	Salivary Gland	Malignant	C08.0-Submandibular gland	8200	Malignant	Poorly differentiated; Grade III	8200/3: Adenoid cystic carcinoma	8140-8389: adenomas and adenocarcinomas	Distant	Distant	20	None	None/Unknown	No/Unknown	1	0	98	Blank(s)	85	400	0	3	0	Salivary Gland	Dead (attributable to this cancer dx)	Alive or dead due to cancer	39	Dead	One primary only	Yes
65-69 years	Male	Married (including common law)	White	Salivary Gland	Malignant	C08.0-Submandibular gland	8140	Malignant	Poorly differentiated; Grade III	8140/3: Adenocarcinoma, NOS	8140-8389: adenomas and adenocarcinomas	Regional	Regional	20	1 to 3 regional lymph nodes removed	Beam radiation	No/Unknown	0	2	0	Blank(s)	18	400	0	3	3	Salivary Gland	Dead (attributable to this cancer dx)	Alive or dead due to cancer	70	Dead	One primary only	Yes
75-79 years	Female	Married (including common law)	White	Salivary Gland	Malignant	C08.0-Submandibular gland	8200	Malignant	Unknown	8200/3: Adenoid cystic carcinoma	8140-8389: adenomas and adenocarcinomas	Localized	Localized	27	None	Beam radiation	No/Unknown	0	0	98	Blank(s)	18	300	0	3	0	Other Digestive Organs	Dead (attributable to this cancer dx)	Alive or dead due to cancer	122	Dead	One primary only	Yes
35-39 years	Male	Single (never married)	Asian or Pacific Islander	Salivary Gland	Malignant	C08.0-Submandibular gland	8082	Malignant	Unknown	8082/3: Lymphoepithelial carcinoma	8050-8089: squamous cell neoplasms	Regional	Regional	27	4 or more regional lymph nodes removed	Beam radiation	No/Unknown	4	16	2	Blank(s)	61	400	200	3	3	Alive	Alive or dead of other cause	Alive or dead due to cancer	184	Alive	One primary only	Yes
85+ years	Female	Widowed	White	Salivary Gland	Malignant	C08.0-Submandibular gland	8800	Malignant	Undifferentiated; anaplastic; Grade IV	8800/3: Sarcoma, NOS	8800-8809: soft tissue tumors and sarcomas, NOS	Unknown/unstaged	Unknown/unstaged	20	Unknown or not applicable	None/Unknown	No/Unknown	2	0	98	Blank(s)	999	999	999	3	9	Gum and Other Mouth	Dead (attributable to this cancer dx)	Alive or dead due to cancer	10	Dead	One primary only	Yes
25-29 years	Male	Single (never married)	White	Salivary Gland	Malignant	C08.0-Submandibular gland	8811	Malignant	Moderately differentiated; Grade II	8811/3: Fibromyxosarcoma	8810-8839: fibromatous neoplasms	Localized	Localized	50	None	None/Unknown	No/Unknown	0	0	98	Blank(s)	999	300	0	3	0	Alive	Alive or dead of other cause	Alive or dead due to cancer	185	Alive	One primary only	Yes
55-59 years	Female	Married (including common law)	White	Salivary Gland	Malignant	C08.0-Submandibular gland	8200	Malignant	Unknown	8200/3: Adenoid cystic carcinoma	8140-8389: adenomas and adenocarcinomas	Localized	Localized	31	None	None/Unknown	Yes	0	0	98	Blank(s)	12	100	0	3	0	Lung and Bronchus	Dead (attributable to this cancer dx)	Alive or dead due to cancer	48	Dead	One primary only	Yes
25-29 years	Female	Married (including common law)	Asian or Pacific Islander	Salivary Gland	Malignant	C08.0-Submandibular gland	8430	Malignant	Poorly differentiated; Grade III	8430/3: Mucoepidermoid carcinoma	8430-8439: mucoepidermoid neoplasms	Localized	Localized	40	4 or more regional lymph nodes removed	None/Unknown	No/Unknown	0	11	0	Blank(s)	13	100	0	3	3	Alive	Alive or dead of other cause	Alive or dead due to cancer	178	Alive	One primary only	Yes
55-59 years	Male	Single (never married)	White	Salivary Gland	Malignant	C08.0-Submandibular gland	8941	Malignant	Unknown	8941/3: Carcinoma in pleomorphic adenoma	8930-8999: complex mixed and stromal neoplasms	Regional	Regional	51	4 or more regional lymph nodes removed	Beam radiation	No/Unknown	0	46	14	Blank(s)	60	400	290	3	3	Salivary Gland	Dead (attributable to this cancer dx)	Alive or dead due to cancer	23	Dead	One primary only	Yes
70-74 years	Female	Married (including common law)	White	NHL - Extranodal	Malignant	C08.0-Submandibular gland	9691	Malignant	Unknown	9691/3: Follicular lymphoma, grade 2	9670-9699: nhl - mature b-cell lymphomas	Localized	Localized	27	None	None/Unknown	No/Unknown	0	99	99	Blank(s)	988	110	988	0	9	Alzheimers (ICD-9 and 10 only)	Alive or dead of other cause	Dead (attributable to causes other than this cancer dx)	165	Dead	One primary only	Yes
15-19 years	Female	Single (never married)	Unknown	Salivary Gland	Malignant	C08.0-Submandibular gland	8200	Malignant	Unknown	8200/3: Adenoid cystic carcinoma	8140-8389: adenomas and adenocarcinomas	Regional	Regional	27	1 to 3 regional lymph nodes removed	Beam radiation	No/Unknown	0	2	0	Blank(s)	30	400	0	3	3	Alive	Alive or dead of other cause	Alive or dead due to cancer	176	Alive	One primary only	Yes
75-79 years	Female	Married (including common law)	Asian or Pacific Islander	Salivary Gland	Malignant	C08.0-Submandibular gland	8010	Malignant	Poorly differentiated; Grade III	8010/3: Carcinoma, NOS	8010-8049: epithelial neoplasms, NOS	Distant	Distant	0	None	Beam radiation	Yes	11	0	98	Blank(s)	60	800	490	1	0	Diabetes Mellitus	Alive or dead of other cause	Dead (attributable to causes other than this cancer dx)	15	Dead	One primary only	Yes
80-84 years	Male	Married (including common law)	White	NHL - Extranodal	Malignant	C08.0-Submandibular gland	9590	Malignant	T-cell	9590/3: Malignant lymphoma, NOS	9590-9599: malignant lymphomas, NOS or diffuse	Localized	Localized	27	None	None/Unknown	No/Unknown	0	99	99	Blank(s)	988	110	988	0	9	Alive	Alive or dead of other cause	Alive or dead due to cancer	179	Alive	One primary only	Yes
75-79 years	Female	Widowed	Asian or Pacific Islander	Salivary Gland	Malignant	C08.0-Submandibular gland	8070	Malignant	Poorly differentiated; Grade III	8070/3: Squamous cell carcinoma, NOS	8050-8089: squamous cell neoplasms	Localized	Localized	41	None	Radiation, NOS method or source not specified	Yes	0	0	98	Blank(s)	20	100	0	3	0	State DC not available or state DC available but no COD	Dead (missing/unknown COD)	Dead (missing/unknown COD)	82	Dead	One primary only	Yes
75-79 years	Male	Married (including common law)	White	Salivary Gland	Malignant	C08.0-Submandibular gland	8046	Malignant	Undifferentiated; anaplastic; Grade IV	8046/3: Non-small cell carcinoma	8010-8049: epithelial neoplasms, NOS	Regional	Regional	40	4 or more regional lymph nodes removed	Beam radiation	No/Unknown	1	9	1	Blank(s)	17	400	100	3	3	Diseases of Heart	Alive or dead of other cause	Dead (attributable to causes other than this cancer dx)	123	Dead	1st of 2 or more primaries	Yes
40-44 years	Male	Separated	White	Salivary Gland	Malignant	C08.0-Submandibular gland	8022	Malignant	Unknown	8022/3: Pleomorphic carcinoma	8010-8049: epithelial neoplasms, NOS	Distant	Distant	0	None	Beam radiation	Yes	2	0	98	Blank(s)	55	100	0	1	0	Salivary Gland	Dead (attributable to this cancer dx)	Alive or dead due to cancer	9	Dead	One primary only	Yes
45-49 years	Male	Married (including common law)	Asian or Pacific Islander	NHL - Extranodal	Malignant	C08.0-Submandibular gland	9695	Malignant	Unknown	9695/3: Follicular lymphoma, grade 1	9670-9699: nhl - mature b-cell lymphomas	Regional	Regional	25	Unknown or not applicable	Beam radiation	No/Unknown	0	99	99	Blank(s)	988	210	988	0	9	Alive	Alive or dead of other cause	Alive or dead due to cancer	173	Alive	One primary only	Yes
60-64 years	Female	Married (including common law)	White	Salivary Gland	Malignant	C08.0-Submandibular gland	8200	Malignant	Well differentiated; Grade I	8200/3: Adenoid cystic carcinoma	8140-8389: adenomas and adenocarcinomas	Regional	Regional	30	1 to 3 regional lymph nodes removed	Beam radiation	No/Unknown	1	2	0	29	Blank(s)	Blank(s)	Blank(s)	Blank(s)	Blank(s)	Alive	Alive or dead of other cause	Alive or dead due to cancer	46	Alive	2nd of 2 or more primaries	No
60-64 years	Male	Married (including common law)	White	Salivary Gland	Malignant	C08.0-Submandibular gland	8200	Malignant	Unknown	8200/3: Adenoid cystic carcinoma	8140-8389: adenomas and adenocarcinomas	Localized	Localized	31	None	Beam radiation	No/Unknown	1	0	98	Blank(s)	15	100	0	3	1	Alive	Alive or dead of other cause	Alive or dead due to cancer	172	Alive	One primary only	Yes
55-59 years	Female	Married (including common law)	White	Salivary Gland	Malignant	C08.0-Submandibular gland	8200	Malignant	Unknown	8200/3: Adenoid cystic carcinoma	8140-8389: adenomas and adenocarcinomas	Regional	Regional	20	1 to 3 regional lymph nodes removed	Beam radiation	No/Unknown	0	1	0	Blank(s)	60	400	0	3	3	Alive	Alive or dead of other cause	Alive or dead due to cancer	172	Alive	1st of 2 or more primaries	Yes
70-74 years	Female	Widowed	White	NHL - Extranodal	Malignant	C08.0-Submandibular gland	9699	Malignant	B-cell; pre-B; B-precursor	9699/3: Extranodal marginal zone lymphoma of mucosal-assoc. lymphoid tissue-MALT	9670-9699: nhl - mature b-cell lymphomas	Localized	Localized	20	None	None/Unknown	No/Unknown	3	99	99	Blank(s)	988	110	988	0	9	Alive	Alive or dead of other cause	Alive or dead due to cancer	170	Alive	1st of 2 or more primaries	Yes
70-74 years	Male	Single (never married)	White	Salivary Gland	Malignant	C08.0-Submandibular gland	8070	Malignant	Unknown	8070/3: Squamous cell carcinoma, NOS	8050-8089: squamous cell neoplasms	Regional	Regional	20	1 to 3 regional lymph nodes removed	Beam radiation	No/Unknown	2	2	1	17	Blank(s)	Blank(s)	Blank(s)	Blank(s)	Blank(s)	Alive	Alive or dead of other cause	Alive or dead due to cancer	38	Alive	2nd of 2 or more primaries	Yes
50-54 years	Male	Married (including common law)	Asian or Pacific Islander	Hodgkin - Extranodal	Malignant	C08.0-Submandibular gland	9650	Malignant	Unknown	9650/3: Classical Hodgkin lymphoma	9650-9669: hodgkin lymphomas	Unknown/unstaged	Unknown/unstaged	20	None	None/Unknown	Yes	0	99	99	Blank(s)	988	999	988	0	9	Alive	Alive or dead of other cause	Alive or dead due to cancer	167	Alive	One primary only	Yes
15-19 years	Male	Single (never married)	White	NHL - Extranodal	Malignant	C08.0-Submandibular gland	9680	Malignant	B-cell; pre-B; B-precursor	9680/3: Diffuse large B-cell lymphoma (DLBCL), NOS	9670-9699: nhl - mature b-cell lymphomas	Regional	Regional	0	Unknown or not applicable	Beam radiation	Yes	1	99	99	Blank(s)	988	210	988	0	9	Other Infectious and Parasitic Diseases including HIV	Dead (attributable to this cancer dx)	Alive or dead due to cancer	107	Dead	One primary only	Yes
70-74 years	Female	Widowed	White	Salivary Gland	Malignant	C08.0-Submandibular gland	8246	Malignant	Poorly differentiated; Grade III	8246/3: Neuroendocrine carcinoma, NOS	8140-8389: adenomas and adenocarcinomas	Distant	Distant	0	None	None/Unknown	No/Unknown	Blank(s)	0	98	Blank(s)	80	300	0	1	0	Miscellaneous Malignant Cancer	Dead (attributable to this cancer dx)	Alive or dead due to cancer	1	Dead	One primary only	Yes
60-64 years	Male	Married (including common law)	White	Salivary Gland	Malignant	C08.0-Submandibular gland	8430	Malignant	Unknown	8430/3: Mucoepidermoid carcinoma	8430-8439: mucoepidermoid neoplasms	Localized	Localized	20	None	Beam radiation	No/Unknown	0	0	98	Blank(s)	20	300	0	3	0	Salivary Gland	Dead (attributable to this cancer dx)	Alive or dead due to cancer	25	Dead	One primary only	Yes
55-59 years	Male	Married (including common law)	Asian or Pacific Islander	Salivary Gland	Malignant	C08.0-Submandibular gland	8200	Malignant	Unknown	8200/3: Adenoid cystic carcinoma	8140-8389: adenomas and adenocarcinomas	Regional	Regional	27	None	Beam radiation	No/Unknown	4	0	98	Blank(s)	31	350	0	3	0	Alive	Alive or dead of other cause	Alive or dead due to cancer	161	Alive	One primary only	Yes
65-69 years	Female	Married (including common law)	Black	Salivary Gland	Malignant	C08.0-Submandibular gland	8941	Malignant	Unknown	8941/3: Carcinoma in pleomorphic adenoma	8930-8999: complex mixed and stromal neoplasms	Localized	Localized	27	1 to 3 regional lymph nodes removed	None/Unknown	No/Unknown	0	1	0	Blank(s)	9	100	0	3	0	Chronic Obstructive Pulmonary Disease and Allied Cond	Alive or dead of other cause	Dead (attributable to causes other than this cancer dx)	142	Dead	One primary only	Yes
70-74 years	Female	Married (including common law)	White	Salivary Gland	Malignant	C08.0-Submandibular gland	8070	Malignant	Moderately differentiated; Grade II	8070/3: Squamous cell carcinoma, NOS	8050-8089: squamous cell neoplasms	Regional	Regional	30	None	Beam radiation	Yes	0	0	98	Blank(s)	25	400	0	3	0	Salivary Gland	Dead (attributable to this cancer dx)	Alive or dead due to cancer	10	Dead	One primary only	Yes
40-44 years	Female	Single (never married)	Asian or Pacific Islander	Salivary Gland	Malignant	C08.0-Submandibular gland	8140	Malignant	Poorly differentiated; Grade III	8140/3: Adenocarcinoma, NOS	8140-8389: adenomas and adenocarcinomas	Distant	Distant	0	None	Beam radiation	Yes	3	95	95	Blank(s)	999	999	100	1	1	Salivary Gland	Dead (attributable to this cancer dx)	Alive or dead due to cancer	7	Dead	One primary only	Yes
65-69 years	Female	Unknown	White	Salivary Gland	Malignant	C08.0-Submandibular gland	8070	Malignant	Moderately differentiated; Grade II	8070/3: Squamous cell carcinoma, NOS	8050-8089: squamous cell neoplasms	Regional	Regional	0	4 or more regional lymph nodes removed	None/Unknown	No/Unknown	0	47	1	Blank(s)	999	999	100	9	3	Alive	Alive or dead of other cause	Alive or dead due to cancer	115	Alive	2nd of 2 or more primaries	No
55-59 years	Female	Single (never married)	White	Salivary Gland	Malignant	C08.0-Submandibular gland	8200	Malignant	Unknown	8200/3: Adenoid cystic carcinoma	8140-8389: adenomas and adenocarcinomas	Localized	Localized	27	4 or more regional lymph nodes removed	Beam radiation	No/Unknown	1	4	0	Blank(s)	18	100	0	3	3	Alive	Alive or dead of other cause	Alive or dead due to cancer	166	Alive	One primary only	Yes
55-59 years	Female	Single (never married)	Asian or Pacific Islander	Salivary Gland	Malignant	C08.0-Submandibular gland	8200	Malignant	Unknown	8200/3: Adenoid cystic carcinoma	8140-8389: adenomas and adenocarcinomas	Localized	Localized	27	4 or more regional lymph nodes removed	Radiation, NOS method or source not specified	No/Unknown	0	7	0	Blank(s)	23	100	0	3	0	Alive	Alive or dead of other cause	Alive or dead due to cancer	159	Alive	1st of 2 or more primaries	Yes
75-79 years	Female	Widowed	White	Salivary Gland	Malignant	C08.0-Submandibular gland	8200	Malignant	Unknown	8200/3: Adenoid cystic carcinoma	8140-8389: adenomas and adenocarcinomas	Localized	Localized	27	None	None/Unknown	No/Unknown	0	0	98	Blank(s)	7	100	0	3	0	Other Cause of Death	Alive or dead of other cause	Dead (attributable to causes other than this cancer dx)	141	Dead	One primary only	Yes
65-69 years	Female	Married (including common law)	White	Salivary Gland	Malignant	C08.0-Submandibular gland	8201	Malignant	Moderately differentiated; Grade II	8201/3: Cribriform carcinoma, NOS	8140-8389: adenomas and adenocarcinomas	Regional	Regional	27	None	Beam radiation	No/Unknown	0	0	98	Blank(s)	20	350	0	3	0	Alive	Alive or dead of other cause	Alive or dead due to cancer	157	Alive	1st of 2 or more primaries	Yes
80-84 years	Female	Married (including common law)	White	NHL - Extranodal	Malignant	C08.0-Submandibular gland	9695	Malignant	Unknown	9695/3: Follicular lymphoma, grade 1	9670-9699: nhl - mature b-cell lymphomas	Localized	Localized	27	None	None/Unknown	No/Unknown	0	99	99	Blank(s)	988	110	988	3	9	Diseases of Heart	Alive or dead of other cause	Dead (attributable to causes other than this cancer dx)	57	Dead	One primary only	Yes
75-79 years	Male	Married (including common law)	White	Salivary Gland	Malignant	C08.0-Submandibular gland	8041	Malignant	Unknown	8041/3: Small cell carcinoma, NOS	8010-8049: epithelial neoplasms, NOS	Regional	Blank(s)	31	4 or more regional lymph nodes removed	Beam radiation	Yes	2	47	13	35	Blank(s)	Blank(s)	Blank(s)	Blank(s)	Blank(s)	Alive	Alive or dead of other cause	Alive or dead due to cancer	29	Alive	2nd of 2 or more primaries	No
65-69 years	Male	Married (including common law)	White	Salivary Gland	Malignant	C08.0-Submandibular gland	8500	Malignant	Unknown	8500/3: Infiltrating duct carcinoma, NOS	8500-8549: ductal and lobular neoplasms	Localized	Localized	40	1 to 3 regional lymph nodes removed	Beam radiation	No/Unknown	1	2	0	Blank(s)	20	100	0	3	3	Alive	Alive or dead of other cause	Alive or dead due to cancer	154	Alive	One primary only	Yes
85+ years	Female	Single (never married)	White	Salivary Gland	Malignant	C08.0-Submandibular gland	8200	Malignant	Unknown	8200/3: Adenoid cystic carcinoma	8140-8389: adenomas and adenocarcinomas	Regional	Regional	30	None	None/Unknown	No/Unknown	0	0	98	Blank(s)	35	400	0	3	0	Stomach	Alive or dead of other cause	Dead (attributable to causes other than this cancer dx)	14	Dead	1st of 2 or more primaries	Yes
45-49 years	Male	Married (including common law)	Black	Salivary Gland	Malignant	C08.0-Submandibular gland	8200	Malignant	Unknown	8200/3: Adenoid cystic carcinoma	8140-8389: adenomas and adenocarcinomas	Distant	Distant	50	4 or more regional lymph nodes removed	Beam radiation	No/Unknown	0	75	4	Blank(s)	55	400	220	3	3	Miscellaneous Malignant Cancer	Dead (attributable to this cancer dx)	Alive or dead due to cancer	15	Dead	One primary only	Yes
60-64 years	Male	Married (including common law)	White	Salivary Gland	Malignant	C08.0-Submandibular gland	8140	Malignant	Poorly differentiated; Grade III	8140/3: Adenocarcinoma, NOS	8140-8389: adenomas and adenocarcinomas	Distant	Distant	27	4 or more regional lymph nodes removed	Beam radiation	Yes	0	90	71	Blank(s)	50	400	420	3	3	Salivary Gland	Dead (attributable to this cancer dx)	Alive or dead due to cancer	17	Dead	One primary only	Yes
50-54 years	Female	Married (including common law)	White	Salivary Gland	Malignant	C08.0-Submandibular gland	8200	Malignant	Unknown	8200/3: Adenoid cystic carcinoma	8140-8389: adenomas and adenocarcinomas	Localized	Localized	30	None	Beam radiation	No/Unknown	0	0	98	Blank(s)	20	100	0	3	0	Alive	Alive or dead of other cause	Alive or dead due to cancer	152	Alive	One primary only	Yes
55-59 years	Male	Married (including common law)	White	Salivary Gland	Malignant	C08.0-Submandibular gland	8140	Malignant	Undifferentiated; anaplastic; Grade IV	8140/3: Adenocarcinoma, NOS	8140-8389: adenomas and adenocarcinomas	Regional	Regional	40	4 or more regional lymph nodes removed	Beam radiation	No/Unknown	0	36	2	Blank(s)	38	100	200	3	3	Alive	Alive or dead of other cause	Alive or dead due to cancer	151	Alive	One primary only	Yes
45-49 years	Male	Unknown	Black	Salivary Gland	Malignant	C08.0-Submandibular gland	8010	Malignant	Poorly differentiated; Grade III	8010/3: Carcinoma, NOS	8010-8049: epithelial neoplasms, NOS	Localized	Localized	20	None	None/Unknown	No/Unknown	0	0	98	Blank(s)	999	100	0	3	0	Alive	Alive or dead of other cause	Alive or dead due to cancer	148	Alive	1st of 2 or more primaries	Yes
55-59 years	Male	Married (including common law)	White	Salivary Gland	Malignant	C08.0-Submandibular gland	8070	Malignant	Poorly differentiated; Grade III	8070/3: Squamous cell carcinoma, NOS	8050-8089: squamous cell neoplasms	Regional	Regional	0	Biopsy or aspiration of regional lymph node, NOS	Beam radiation	Yes	0	1	1	Blank(s)	30	400	100	1	0	Lung and Bronchus	Alive or dead of other cause	Dead (attributable to causes other than this cancer dx)	65	Dead	1st of 2 or more primaries	Yes
75-79 years	Male	Single (never married)	White	Salivary Gland	Malignant	C08.0-Submandibular gland	8004	Malignant	Poorly differentiated; Grade III	8004/3: Malignant tumor, spindle cell type	8000-8009: unspecified neoplasms	Regional	Regional	40	4 or more regional lymph nodes removed	Radiation, NOS method or source not specified	No/Unknown	0	8	0	Blank(s)	22	350	0	3	3	In situ, benign or unknown behavior neoplasm	Dead (attributable to this cancer dx)	Alive or dead due to cancer	13	Dead	One primary only	Yes
70-74 years	Female	Married (including common law)	White	NHL - Extranodal	Malignant	C08.0-Submandibular gland	9699	Malignant	B-cell; pre-B; B-precursor	9699/3: Extranodal marginal zone lymphoma of mucosal-assoc. lymphoid tissue-MALT	9670-9699: nhl - mature b-cell lymphomas	Localized	Localized	27	None	None/Unknown	Yes	0	99	99	Blank(s)	988	110	988	0	9	Alive	Alive or dead of other cause	Alive or dead due to cancer	145	Alive	One primary only	Yes
40-44 years	Male	Single (never married)	Black	NHL - Extranodal	Malignant	C08.0-Submandibular gland	9590	Malignant	B-cell; pre-B; B-precursor	9590/3: Malignant lymphoma, NOS	9590-9599: malignant lymphomas, NOS or diffuse	Localized	Localized	0	None	None/Unknown	No/Unknown	Blank(s)	99	99	Blank(s)	988	110	988	0	9	Alive	Alive or dead of other cause	Alive or dead due to cancer	148	Alive	One primary only	Yes
60-64 years	Female	Married (including common law)	White	Salivary Gland	Malignant	C08.0-Submandibular gland	8246	Malignant	Poorly differentiated; Grade III	8246/3: Neuroendocrine carcinoma, NOS	8140-8389: adenomas and adenocarcinomas	Distant	Distant	27	None	Beam radiation	No/Unknown	0	0	98	Blank(s)	29	500	0	3	0	Miscellaneous Malignant Cancer	Dead (attributable to this cancer dx)	Alive or dead due to cancer	11	Dead	One primary only	Yes
50-54 years	Male	Married (including common law)	Asian or Pacific Islander	Salivary Gland	Malignant	C08.0-Submandibular gland	8200	Malignant	Unknown	8200/3: Adenoid cystic carcinoma	8140-8389: adenomas and adenocarcinomas	Localized	Localized	41	None	Beam radiation	No/Unknown	0	0	98	Blank(s)	6	100	0	3	0	Alive	Alive or dead of other cause	Alive or dead due to cancer	141	Alive	One primary only	Yes
65-69 years	Female	Widowed	White	Salivary Gland	Malignant	C08.0-Submandibular gland	8430	Malignant	Moderately differentiated; Grade II	8430/3: Mucoepidermoid carcinoma	8430-8439: mucoepidermoid neoplasms	Localized	Localized	27	None	None/Unknown	No/Unknown	0	0	98	Blank(s)	20	100	0	3	0	Alive	Alive or dead of other cause	Alive or dead due to cancer	141	Alive	One primary only	Yes
85+ years	Male	Married (including common law)	White	Salivary Gland	Malignant	C08.0-Submandibular gland	8071	Malignant	Unknown	8071/3: Squamous cell carcinoma, keratinizing, NOS	8050-8089: squamous cell neoplasms	Distant	Distant	0	None	Beam radiation	No/Unknown	2	0	98	Blank(s)	993	400	120	1	0	Miscellaneous Malignant Cancer	Dead (attributable to this cancer dx)	Alive or dead due to cancer	12	Dead	One primary only	Yes
40-44 years	Female	Single (never married)	Black	Salivary Gland	Malignant	C08.0-Submandibular gland	8941	Malignant	Unknown	8941/3: Carcinoma in pleomorphic adenoma	8930-8999: complex mixed and stromal neoplasms	Localized	Localized	40	4 or more regional lymph nodes removed	None/Unknown	No/Unknown	1	26	0	Blank(s)	20	100	0	3	3	Alive	Alive or dead of other cause	Alive or dead due to cancer	103	Alive	One primary only	Yes
50-54 years	Male	Single (never married)	White	Salivary Gland	Malignant	C08.0-Submandibular gland	8500	Malignant	Poorly differentiated; Grade III	8500/3: Infiltrating duct carcinoma, NOS	8500-8549: ductal and lobular neoplasms	Distant	Distant	40	4 or more regional lymph nodes removed	None/Unknown	No/Unknown	2	17	9	Blank(s)	35	400	220	3	3	Salivary Gland	Dead (attributable to this cancer dx)	Alive or dead due to cancer	16	Dead	One primary only	Yes
60-64 years	Male	Single (never married)	Black	Salivary Gland	Malignant	C08.0-Submandibular gland	8070	Malignant	Poorly differentiated; Grade III	8070/3: Squamous cell carcinoma, NOS	8050-8089: squamous cell neoplasms	Regional	Regional	40	4 or more regional lymph nodes removed	Beam radiation	No/Unknown	0	5	0	Blank(s)	38	400	0	3	3	Miscellaneous Malignant Cancer	Dead (attributable to this cancer dx)	Alive or dead due to cancer	42	Dead	One primary only	Yes
85+ years	Female	Widowed	Asian or Pacific Islander	Salivary Gland	Malignant	C08.0-Submandibular gland	8200	Malignant	Unknown	8200/3: Adenoid cystic carcinoma	8140-8389: adenomas and adenocarcinomas	Localized	Localized	0	None	None/Unknown	No/Unknown	Blank(s)	0	98	Blank(s)	53	100	0	1	0	Gum and Other Mouth	Dead (attributable to this cancer dx)	Alive or dead due to cancer	34	Dead	One primary only	Yes
60-64 years	Male	Single (never married)	White	Salivary Gland	Malignant	C08.0-Submandibular gland	8811	Malignant	Unknown	8811/3: Fibromyxosarcoma	8810-8839: fibromatous neoplasms	Localized	Localized	27	None	None/Unknown	No/Unknown	3	0	98	Blank(s)	32	100	0	3	0	Alive	Alive or dead of other cause	Alive or dead due to cancer	146	Alive	One primary only	Yes
70-74 years	Male	Married (including common law)	Asian or Pacific Islander	Salivary Gland	Malignant	C08.0-Submandibular gland	8200	Malignant	Poorly differentiated; Grade III	8200/3: Adenoid cystic carcinoma	8140-8389: adenomas and adenocarcinomas	Localized	Localized	30	None	None/Unknown	No/Unknown	0	0	98	Blank(s)	39	310	0	3	0	Salivary Gland	Dead (attributable to this cancer dx)	Alive or dead due to cancer	47	Dead	One primary only	Yes
55-59 years	Female	Married (including common law)	White	Salivary Gland	Malignant	C08.0-Submandibular gland	8140	Malignant	Undifferentiated; anaplastic; Grade IV	8140/3: Adenocarcinoma, NOS	8140-8389: adenomas and adenocarcinomas	Localized	Localized	20	None	Beam radiation	No/Unknown	0	0	98	Blank(s)	994	310	0	3	0	Salivary Gland	Dead (attributable to this cancer dx)	Alive or dead due to cancer	27	Dead	2nd of 2 or more primaries	No
75-79 years	Female	Married (including common law)	White	Salivary Gland	Malignant	C08.0-Submandibular gland	8070	Malignant	Poorly differentiated; Grade III	8070/3: Squamous cell carcinoma, NOS	8050-8089: squamous cell neoplasms	Regional	Regional	41	4 or more regional lymph nodes removed	Beam radiation	No/Unknown	1	46	2	Blank(s)	25	400	100	3	3	Other Cause of Death	Alive or dead of other cause	Dead (attributable to causes other than this cancer dx)	78	Dead	One primary only	Yes
65-69 years	Male	Married (including common law)	White	Salivary Gland	Malignant	C08.0-Submandibular gland	8010	Malignant	Unknown	8010/3: Carcinoma, NOS	8010-8049: epithelial neoplasms, NOS	Localized	Localized	41	4 or more regional lymph nodes removed	None/Unknown	No/Unknown	1	9	0	Blank(s)	999	300	0	3	3	Intrahepatic Bile Duct	Alive or dead of other cause	Dead (attributable to causes other than this cancer dx)	41	Dead	1st of 2 or more primaries	Yes
15-19 years	Female	Single (never married)	Asian or Pacific Islander	Salivary Gland	Malignant	C08.0-Submandibular gland	8430	Malignant	Moderately differentiated; Grade II	8430/3: Mucoepidermoid carcinoma	8430-8439: mucoepidermoid neoplasms	Localized	Localized	31	1 to 3 regional lymph nodes removed	None/Unknown	No/Unknown	0	1	0	Blank(s)	23	100	0	3	3	Alive	Alive or dead of other cause	Alive or dead due to cancer	125	Alive	One primary only	Yes
85+ years	Male	Widowed	Asian or Pacific Islander	Salivary Gland	Malignant	C08.0-Submandibular gland	8010	Malignant	Unknown	8010/3: Carcinoma, NOS	8010-8049: epithelial neoplasms, NOS	Distant	Distant	20	4 or more regional lymph nodes removed	Beam radiation	No/Unknown	2	25	7	Blank(s)	30	100	220	1	3	State DC not available or state DC available but no COD	Dead (missing/unknown COD)	Dead (missing/unknown COD)	41	Dead	One primary only	Yes
65-69 years	Male	Married (including common law)	White	Salivary Gland	Malignant	C08.0-Submandibular gland	8010	Malignant	Undifferentiated; anaplastic; Grade IV	8010/3: Carcinoma, NOS	8010-8049: epithelial neoplasms, NOS	Localized	Localized	27	None	Beam radiation	No/Unknown	1	0	98	Blank(s)	25	100	0	3	0	Salivary Gland	Dead (attributable to this cancer dx)	Alive or dead due to cancer	13	Dead	One primary only	Yes
60-64 years	Male	Married (including common law)	White	Salivary Gland	Malignant	C08.0-Submandibular gland	8200	Malignant	Unknown	8200/3: Adenoid cystic carcinoma	8140-8389: adenomas and adenocarcinomas	Distant	Distant	0	None	Beam radiation	No/Unknown	4	0	98	Blank(s)	44	710	220	0	0	Gum and Other Mouth	Dead (attributable to this cancer dx)	Alive or dead due to cancer	12	Dead	One primary only	Yes
50-54 years	Female	Divorced	White	Salivary Gland	Malignant	C08.0-Submandibular gland	8200	Malignant	Unknown	8200/3: Adenoid cystic carcinoma	8140-8389: adenomas and adenocarcinomas	Localized	Localized	27	None	None/Unknown	No/Unknown	0	0	98	Blank(s)	11	100	0	3	0	Alive	Alive or dead of other cause	Alive or dead due to cancer	113	Alive	One primary only	Yes
65-69 years	Female	Divorced	Unknown	Salivary Gland	Malignant	C08.0-Submandibular gland	8200	Malignant	Unknown	8200/3: Adenoid cystic carcinoma	8140-8389: adenomas and adenocarcinomas	Distant	Distant	40	Unknown or not applicable	None/Unknown	No/Unknown	Blank(s)	99	99	Blank(s)	999	999	999	3	9	State DC not available or state DC available but no COD	Dead (missing/unknown COD)	Dead (missing/unknown COD)	102	Dead	One primary only	Yes
50-54 years	Female	Unknown	White	Salivary Gland	Malignant	C08.0-Submandibular gland	8200	Malignant	Unknown	8200/3: Adenoid cystic carcinoma	8140-8389: adenomas and adenocarcinomas	Localized	Localized	40	None	Beam radiation	No/Unknown	0	0	98	Blank(s)	9	305	0	1	0	Alive	Alive or dead of other cause	Alive or dead due to cancer	116	Alive	One primary only	Yes
70-74 years	Male	Married (including common law)	Unknown	NHL - Extranodal	Malignant	C08.0-Submandibular gland	9590	Malignant	B-cell; pre-B; B-precursor	9590/3: Malignant lymphoma, NOS	9590-9599: malignant lymphomas, NOS or diffuse	Localized	Localized	0	None	None/Unknown	No/Unknown	Blank(s)	99	99	Blank(s)	988	110	988	0	9	Alive	Alive or dead of other cause	Alive or dead due to cancer	111	Alive	One primary only	Yes
55-59 years	Female	Unknown	Asian or Pacific Islander	Salivary Gland	Malignant	C08.0-Submandibular gland	8430	Malignant	Moderately differentiated; Grade II	8430/3: Mucoepidermoid carcinoma	8430-8439: mucoepidermoid neoplasms	Localized	Localized	40	None	None/Unknown	No/Unknown	0	0	98	Blank(s)	10	100	0	3	0	Alive	Alive or dead of other cause	Alive or dead due to cancer	110	Alive	One primary only	Yes
60-64 years	Male	Divorced	White	Salivary Gland	Malignant	C08.0-Submandibular gland	8430	Malignant	Moderately differentiated; Grade II	8430/3: Mucoepidermoid carcinoma	8430-8439: mucoepidermoid neoplasms	Regional	Regional	0	None	Beam radiation	Yes	1	0	98	Blank(s)	67	500	200	1	0	Alive	Alive or dead of other cause	Alive or dead due to cancer	102	Alive	One primary only	Yes
85+ years	Male	Married (including common law)	White	NHL - Extranodal	Malignant	C08.0-Submandibular gland	9591	Malignant	B-cell; pre-B; B-precursor	9591/3: Non-Hodgkin lymphoma, NOS	9590-9599: malignant lymphomas, NOS or diffuse	Localized	Localized	0	None	Beam radiation	Yes	1	99	99	Blank(s)	988	110	988	0	9	Non-Hodgkin Lymphoma	Dead (attributable to this cancer dx)	Alive or dead due to cancer	34	Dead	One primary only	Yes
65-69 years	Female	Married (including common law)	White	NHL - Extranodal	Malignant	C08.0-Submandibular gland	9673	Malignant	B-cell; pre-B; B-precursor	9673/3: Mantle cell lymphoma	9670-9699: nhl - mature b-cell lymphomas	Distant	Distant	0	None	None/Unknown	Yes	2	99	99	Blank(s)	988	800	988	0	9	Alive	Alive or dead of other cause	Alive or dead due to cancer	112	Alive	One primary only	Yes
65-69 years	Female	Divorced	White	NHL - Extranodal	Malignant	C08.0-Submandibular gland	9698	Malignant	B-cell; pre-B; B-precursor	9698/3: Follicular lymphoma, grade 3	9670-9699: nhl - mature b-cell lymphomas	Localized	Localized	0	Unknown or not applicable	None/Unknown	No/Unknown	Blank(s)	99	99	Blank(s)	988	110	988	0	9	Alive	Alive or dead of other cause	Alive or dead due to cancer	111	Alive	One primary only	Yes
75-79 years	Male	Widowed	White	Salivary Gland	Malignant	C08.0-Submandibular gland	8070	Malignant	Poorly differentiated; Grade III	8070/3: Squamous cell carcinoma, NOS	8050-8089: squamous cell neoplasms	Regional	Regional	42	4 or more regional lymph nodes removed	Beam radiation	Yes	1	44	2	Blank(s)	35	400	200	3	3	Suicide and Self-Inflicted Injury	Alive or dead of other cause	Dead (attributable to causes other than this cancer dx)	66	Dead	One primary only	Yes
65-69 years	Male	Married (including common law)	White	Salivary Gland	Malignant	C08.0-Submandibular gland	8140	Malignant	Moderately differentiated; Grade II	8140/3: Adenocarcinoma, NOS	8140-8389: adenomas and adenocarcinomas	Regional	Regional	20	None	Beam radiation	No/Unknown	0	0	98	Blank(s)	22	400	0	3	0	Lung and Bronchus	Alive or dead of other cause	Dead (attributable to causes other than this cancer dx)	12	Dead	1st of 2 or more primaries	Yes
40-44 years	Female	Married (including common law)	Asian or Pacific Islander	Salivary Gland	Malignant	C08.0-Submandibular gland	8200	Malignant	Unknown	8200/3: Adenoid cystic carcinoma	8140-8389: adenomas and adenocarcinomas	Localized	Localized	27	1 to 3 regional lymph nodes removed	Beam radiation	No/Unknown	0	1	0	Blank(s)	17	100	0	3	3	Alive	Alive or dead of other cause	Alive or dead due to cancer	110	Alive	One primary only	Yes
70-74 years	Male	Married (including common law)	White	NHL - Extranodal	Malignant	C08.0-Submandibular gland	9680	Malignant	B-cell; pre-B; B-precursor	9680/3: Diffuse large B-cell lymphoma (DLBCL), NOS	9670-9699: nhl - mature b-cell lymphomas	Localized	Localized	27	None	None/Unknown	No/Unknown	0	99	99	Blank(s)	988	110	988	0	9	Alive	Alive or dead of other cause	Alive or dead due to cancer	106	Alive	One primary only	Yes
75-79 years	Male	Married (including common law)	Asian or Pacific Islander	Salivary Gland	Malignant	C08.0-Submandibular gland	8200	Malignant	Unknown	8200/3: Adenoid cystic carcinoma	8140-8389: adenomas and adenocarcinomas	Regional	Regional	32	4 or more regional lymph nodes removed	Beam radiation	No/Unknown	0	14	3	Blank(s)	35	310	200	3	3	Salivary Gland	Dead (attributable to this cancer dx)	Alive or dead due to cancer	27	Dead	1st of 2 or more primaries	Yes
55-59 years	Male	Married (including common law)	White	NHL - Extranodal	Malignant	C08.0-Submandibular gland	9699	Malignant	B-cell; pre-B; B-precursor	9699/3: Extranodal marginal zone lymphoma of mucosal-assoc. lymphoid tissue-MALT	9670-9699: nhl - mature b-cell lymphomas	Unknown/unstaged	Unknown/unstaged	27	None	None/Unknown	No/Unknown	0	99	99	Blank(s)	988	999	988	0	9	Alive	Alive or dead of other cause	Alive or dead due to cancer	105	Alive	1st of 2 or more primaries	Yes
35-39 years	Male	Unknown	American Indian/Alaska Native	Salivary Gland	Malignant	C08.0-Submandibular gland	8083	Malignant	Unknown	8083/3: Basaloid squamous cell carcinoma	8050-8089: squamous cell neoplasms	Localized	Localized	27	None	None/Unknown	No/Unknown	0	0	98	Blank(s)	999	100	0	3	0	Salivary Gland	Dead (attributable to this cancer dx)	Alive or dead due to cancer	48	Dead	One primary only	Yes
60-64 years	Female	Married (including common law)	Asian or Pacific Islander	Salivary Gland	Malignant	C08.0-Submandibular gland	8982	Malignant	Undifferentiated; anaplastic; Grade IV	8982/3: Malignant myoepithelioma	8930-8999: complex mixed and stromal neoplasms	Regional	Regional	20	4 or more regional lymph nodes removed	None/Unknown	No/Unknown	0	36	0	Blank(s)	35	408	0	3	3	Alive	Alive or dead of other cause	Alive or dead due to cancer	98	Alive	1st of 2 or more primaries	Yes
40-44 years	Female	Married (including common law)	White	Salivary Gland	Malignant	C08.0-Submandibular gland	8430	Malignant	Moderately differentiated; Grade II	8430/3: Mucoepidermoid carcinoma	8430-8439: mucoepidermoid neoplasms	Localized	Localized	31	None	Beam radiation	No/Unknown	0	0	98	Blank(s)	10	100	0	3	0	Alive	Alive or dead of other cause	Alive or dead due to cancer	65	Alive	One primary only	Yes
25-29 years	Male	Single (never married)	Asian or Pacific Islander	Salivary Gland	Malignant	C08.0-Submandibular gland	8200	Malignant	Moderately differentiated; Grade II	8200/3: Adenoid cystic carcinoma	8140-8389: adenomas and adenocarcinomas	Regional	Regional	40	None	Radiation, NOS method or source not specified	No/Unknown	0	0	98	Blank(s)	40	100	100	3	0	Alive	Alive or dead of other cause	Alive or dead due to cancer	99	Alive	One primary only	Yes
60-64 years	Male	Married (including common law)	White	Salivary Gland	Malignant	C08.0-Submandibular gland	8147	Malignant	Moderately differentiated; Grade II	8147/3: Basal cell adenocarcinoma	8140-8389: adenomas and adenocarcinomas	Regional	Regional	27	4 or more regional lymph nodes removed	Beam radiation	Yes	1	20	1	Blank(s)	20	408	100	3	3	Alive	Alive or dead of other cause	Alive or dead due to cancer	97	Alive	One primary only	Yes
85+ years	Male	Married (including common law)	White	Salivary Gland	Malignant	C08.0-Submandibular gland	8070	Malignant	Unknown	8070/3: Squamous cell carcinoma, NOS	8050-8089: squamous cell neoplasms	Localized	Localized	27	None	Beam radiation	No/Unknown	0	0	98	Blank(s)	15	300	0	3	0	Accidents and Adverse Effects	Alive or dead of other cause	Dead (attributable to causes other than this cancer dx)	35	Dead	1st of 2 or more primaries	Yes
60-64 years	Female	Single (never married)	Asian or Pacific Islander	Salivary Gland	Malignant	C08.0-Submandibular gland	8500	Malignant	Poorly differentiated; Grade III	8500/3: Infiltrating duct carcinoma, NOS	8500-8549: ductal and lobular neoplasms	Distant	Distant	50	4 or more regional lymph nodes removed	Beam radiation	No/Unknown	4	6	5	Blank(s)	60	400	220	3	0	Esophagus	Dead (attributable to this cancer dx)	Alive or dead due to cancer	11	Dead	One primary only	Yes
70-74 years	Male	Married (including common law)	Asian or Pacific Islander	Salivary Gland	Malignant	C08.0-Submandibular gland	8072	Malignant	Poorly differentiated; Grade III	8072/3: Squamous cell carcinoma, large cell, nonkeratinizing, NOS	8050-8089: squamous cell neoplasms	Regional	Regional	40	4 or more regional lymph nodes removed	Beam radiation	No/Unknown	1	19	0	Blank(s)	35	400	0	3	3	Salivary Gland	Dead (attributable to this cancer dx)	Alive or dead due to cancer	66	Dead	One primary only	Yes
40-44 years	Female	Single (never married)	White	Salivary Gland	Malignant	C08.0-Submandibular gland	8200	Malignant	Undifferentiated; anaplastic; Grade IV	8200/3: Adenoid cystic carcinoma	8140-8389: adenomas and adenocarcinomas	Regional	Regional	27	4 or more regional lymph nodes removed	Beam radiation	No/Unknown	0	7	0	Blank(s)	21	625	0	3	3	Salivary Gland	Dead (attributable to this cancer dx)	Alive or dead due to cancer	37	Dead	One primary only	Yes
55-59 years	Male	Separated	White	Salivary Gland	Malignant	C08.0-Submandibular gland	8430	Malignant	Undifferentiated; anaplastic; Grade IV	8430/3: Mucoepidermoid carcinoma	8430-8439: mucoepidermoid neoplasms	Regional	Regional	40	4 or more regional lymph nodes removed	None/Unknown	Yes	0	71	1	Blank(s)	35	400	100	3	3	Salivary Gland	Dead (attributable to this cancer dx)	Alive or dead due to cancer	33	Dead	One primary only	Yes
70-74 years	Male	Married (including common law)	Asian or Pacific Islander	Salivary Gland	Malignant	C08.0-Submandibular gland	8070	Malignant	Poorly differentiated; Grade III	8070/3: Squamous cell carcinoma, NOS	8050-8089: squamous cell neoplasms	Distant	Distant	27	4 or more regional lymph nodes removed	Beam radiation	Yes	0	56	32	Blank(s)	4	100	220	3	3	Alive	Alive or dead of other cause	Alive or dead due to cancer	91	Alive	1st of 2 or more primaries	Yes
65-69 years	Female	Married (including common law)	White	NHL - Extranodal	Malignant	C08.0-Submandibular gland	9680	Malignant	B-cell; pre-B; B-precursor	9680/3: Diffuse large B-cell lymphoma (DLBCL), NOS	9670-9699: nhl - mature b-cell lymphomas	Distant	Distant	27	None	None/Unknown	Yes	2	99	99	Blank(s)	988	800	988	0	9	Alive	Alive or dead of other cause	Alive or dead due to cancer	87	Alive	One primary only	Yes
40-44 years	Female	Married (including common law)	White	NHL - Extranodal	Malignant	C08.0-Submandibular gland	9699	Malignant	B-cell; pre-B; B-precursor	9699/3: Extranodal marginal zone lymphoma of mucosal-assoc. lymphoid tissue-MALT	9670-9699: nhl - mature b-cell lymphomas	Regional	Regional	0	None	Beam radiation	No/Unknown	2	99	99	Blank(s)	988	210	988	0	9	Alive	Alive or dead of other cause	Alive or dead due to cancer	78	Alive	One primary only	Yes
55-59 years	Male	Married (including common law)	Black	Salivary Gland	Malignant	C08.0-Submandibular gland	8200	Malignant	Unknown	8200/3: Adenoid cystic carcinoma	8140-8389: adenomas and adenocarcinomas	Distant	Distant	27	4 or more regional lymph nodes removed	None/Unknown	Yes	0	12	2	Blank(s)	30	100	220	3	3	Salivary Gland	Dead (attributable to this cancer dx)	Alive or dead due to cancer	18	Dead	1st of 2 or more primaries	Yes
50-54 years	Male	Separated	White	NHL - Extranodal	Malignant	C08.0-Submandibular gland	9680	Malignant	B-cell; pre-B; B-precursor	9680/3: Diffuse large B-cell lymphoma (DLBCL), NOS	9670-9699: nhl - mature b-cell lymphomas	Localized	Localized	0	None	None/Unknown	Yes	0	99	99	Blank(s)	988	110	988	0	9	State DC not available or state DC available but no COD	Dead (missing/unknown COD)	Dead (missing/unknown COD)	63	Dead	One primary only	Yes
50-54 years	Female	Married (including common law)	Asian or Pacific Islander	Salivary Gland	Malignant	C08.0-Submandibular gland	8430	Malignant	Moderately differentiated; Grade II	8430/3: Mucoepidermoid carcinoma	8430-8439: mucoepidermoid neoplasms	Localized	Localized	27	None	None/Unknown	No/Unknown	0	0	98	Blank(s)	22	100	0	3	0	Alive	Alive or dead of other cause	Alive or dead due to cancer	76	Alive	One primary only	Yes
35-39 years	Female	Married (including common law)	Asian or Pacific Islander	Salivary Gland	Malignant	C08.0-Submandibular gland	8200	Malignant	Unknown	8200/3: Adenoid cystic carcinoma	8140-8389: adenomas and adenocarcinomas	Regional	Regional	27	None	Beam radiation	No/Unknown	0	0	98	Blank(s)	22	400	0	3	0	Alive	Alive or dead of other cause	Alive or dead due to cancer	72	Alive	One primary only	Yes
80-84 years	Male	Married (including common law)	Asian or Pacific Islander	Salivary Gland	Malignant	C08.0-Submandibular gland	8500	Malignant	Poorly differentiated; Grade III	8500/3: Infiltrating duct carcinoma, NOS	8500-8549: ductal and lobular neoplasms	Regional	Regional	27	4 or more regional lymph nodes removed	Beam radiation	No/Unknown	1	40	2	Blank(s)	45	400	200	3	3	State DC not available or state DC available but no COD	Dead (missing/unknown COD)	Dead (missing/unknown COD)	67	Dead	2nd of 2 or more primaries	No
60-64 years	Female	Married (including common law)	Asian or Pacific Islander	Salivary Gland	Malignant	C08.0-Submandibular gland	8200	Malignant	Unknown	8200/3: Adenoid cystic carcinoma	8140-8389: adenomas and adenocarcinomas	Localized	Localized	42	1 to 3 regional lymph nodes removed	Beam radiation	No/Unknown	0	3	0	Blank(s)	35	310	0	3	3	Alive	Alive or dead of other cause	Alive or dead due to cancer	73	Alive	One primary only	Yes
45-49 years	Male	Married (including common law)	Asian or Pacific Islander	Salivary Gland	Malignant	C08.0-Submandibular gland	8430	Malignant	Moderately differentiated; Grade II	8430/3: Mucoepidermoid carcinoma	8430-8439: mucoepidermoid neoplasms	Localized	Localized	27	None	None/Unknown	No/Unknown	0	0	98	Blank(s)	999	100	0	3	0	Alive	Alive or dead of other cause	Alive or dead due to cancer	94	Alive	One primary only	Yes
50-54 years	Male	Single (never married)	White	Salivary Gland	Malignant	C08.0-Submandibular gland	8200	Malignant	Unknown	8200/3: Adenoid cystic carcinoma	8140-8389: adenomas and adenocarcinomas	Localized	Localized	31	4 or more regional lymph nodes removed	None/Unknown	No/Unknown	0	5	0	Blank(s)	19	100	0	3	0	Alive	Alive or dead of other cause	Alive or dead due to cancer	70	Alive	One primary only	Yes
55-59 years	Male	Separated	Asian or Pacific Islander	Salivary Gland	Malignant	C08.0-Submandibular gland	8200	Malignant	Unknown	8200/3: Adenoid cystic carcinoma	8140-8389: adenomas and adenocarcinomas	Localized	Localized	27	4 or more regional lymph nodes removed	None/Unknown	No/Unknown	0	20	0	Blank(s)	36	100	0	3	3	Alive	Alive or dead of other cause	Alive or dead due to cancer	68	Alive	One primary only	Yes
70-74 years	Male	Married (including common law)	White	Salivary Gland	Malignant	C08.0-Submandibular gland	8147	Malignant	Well differentiated; Grade I	8147/3: Basal cell adenocarcinoma	8140-8389: adenomas and adenocarcinomas	Localized	Localized	27	None	None/Unknown	No/Unknown	0	0	98	Blank(s)	21	100	0	3	0	Alive	Alive or dead of other cause	Alive or dead due to cancer	67	Alive	One primary only	Yes
85+ years	Female	Widowed	Asian or Pacific Islander	Salivary Gland	Malignant	C08.0-Submandibular gland	8200	Malignant	Unknown	8200/3: Adenoid cystic carcinoma	8140-8389: adenomas and adenocarcinomas	Regional	Regional	27	None	Beam radiation	No/Unknown	0	0	98	Blank(s)	45	400	0	3	0	Alive	Alive or dead of other cause	Alive or dead due to cancer	67	Alive	One primary only	Yes
65-69 years	Female	Single (never married)	Asian or Pacific Islander	Salivary Gland	Malignant	C08.0-Submandibular gland	8200	Malignant	Moderately differentiated; Grade II	8200/3: Adenoid cystic carcinoma	8140-8389: adenomas and adenocarcinomas	Regional	Regional	53	4 or more regional lymph nodes removed	None/Unknown	No/Unknown	0	21	0	Blank(s)	75	503	0	3	3	Salivary Gland	Dead (attributable to this cancer dx)	Alive or dead due to cancer	36	Dead	One primary only	Yes
65-69 years	Male	Married (including common law)	Asian or Pacific Islander	Salivary Gland	Malignant	C08.0-Submandibular gland	8941	Malignant	Poorly differentiated; Grade III	8941/3: Carcinoma in pleomorphic adenoma	8930-8999: complex mixed and stromal neoplasms	Localized	Localized	40	None	None/Unknown	No/Unknown	0	0	98	Blank(s)	999	100	0	3	0	Alive	Alive or dead of other cause	Alive or dead due to cancer	32	Alive	One primary only	Yes
60-64 years	Male	Married (including common law)	White	Salivary Gland	Malignant	C08.0-Submandibular gland	8940	Malignant	Poorly differentiated; Grade III	8940/3: Mixed tumor, malignant, NOS	8930-8999: complex mixed and stromal neoplasms	Distant	Distant	27	4 or more regional lymph nodes removed	Beam radiation	No/Unknown	1	10	2	Blank(s)	44	400	220	3	3	Alive	Alive or dead of other cause	Alive or dead due to cancer	62	Alive	One primary only	Yes
40-44 years	Female	Married (including common law)	Asian or Pacific Islander	Salivary Gland	Malignant	C08.0-Submandibular gland	8200	Malignant	Unknown	8200/3: Adenoid cystic carcinoma	8140-8389: adenomas and adenocarcinomas	Localized	Localized	27	4 or more regional lymph nodes removed	Beam radiation	No/Unknown	0	8	0	Blank(s)	20	100	0	3	3	Alive	Alive or dead of other cause	Alive or dead due to cancer	60	Alive	One primary only	Yes
20-24 years	Female	Married (including common law)	White	Salivary Gland	Malignant	C08.0-Submandibular gland	8430	Malignant	Moderately differentiated; Grade II	8430/3: Mucoepidermoid carcinoma	8430-8439: mucoepidermoid neoplasms	Regional	Regional	27	Biopsy or aspiration of regional lymph node, NOS	None/Unknown	No/Unknown	0	95	95	Blank(s)	7	500	200	3	3	Alive	Alive or dead of other cause	Alive or dead due to cancer	79	Alive	One primary only	Yes
75-79 years	Female	Single (never married)	White	Salivary Gland	Malignant	C08.0-Submandibular gland	8200	Malignant	Unknown	8200/3: Adenoid cystic carcinoma	8140-8389: adenomas and adenocarcinomas	Localized	Localized	30	4 or more regional lymph nodes removed	Beam radiation	No/Unknown	2	16	0	25	Blank(s)	Blank(s)	Blank(s)	Blank(s)	Blank(s)	Alive	Alive or dead of other cause	Alive or dead due to cancer	54	Alive	One primary only	Yes
35-39 years	Male	Single (never married)	White	Salivary Gland	Malignant	C08.0-Submandibular gland	8140	Malignant	Undifferentiated; anaplastic; Grade IV	8140/3: Adenocarcinoma, NOS	8140-8389: adenomas and adenocarcinomas	Distant	Distant	30	1 to 3 regional lymph nodes removed	None/Unknown	Yes	0	2	1	85	Blank(s)	Blank(s)	Blank(s)	Blank(s)	Blank(s)	Salivary Gland	Dead (attributable to this cancer dx)	Alive or dead due to cancer	33	Dead	One primary only	Yes
70-74 years	Female	Unknown	White	Salivary Gland	Malignant	C08.0-Submandibular gland	8001	Malignant	Unknown	8001/3: Tumor cells, malignant	8000-8009: unspecified neoplasms	Unknown/unstaged	Blank(s)	0	None	None/Unknown	No/Unknown	Blank(s)	99	99	999	Blank(s)	Blank(s)	Blank(s)	Blank(s)	Blank(s)	Miscellaneous Malignant Cancer	Dead (attributable to this cancer dx)	Alive or dead due to cancer	4	Dead	2nd of 2 or more primaries	No
55-59 years	Male	Married (including common law)	Asian or Pacific Islander	Salivary Gland	Malignant	C08.0-Submandibular gland	8430	Malignant	Moderately differentiated; Grade II	8430/3: Mucoepidermoid carcinoma	8430-8439: mucoepidermoid neoplasms	Localized	Localized	40	None	Beam radiation	No/Unknown	0	0	98	33	Blank(s)	Blank(s)	Blank(s)	Blank(s)	Blank(s)	Alive	Alive or dead of other cause	Alive or dead due to cancer	46	Alive	One primary only	Yes
40-44 years	Male	Separated	White	Salivary Gland	Malignant	C08.0-Submandibular gland	8550	Malignant	Unknown	8550/3: Acinar cell carcinoma	8550-8559: acinar cell neoplasms	Regional	Regional	27	None	None/Unknown	No/Unknown	16	95	95	Blank(s)	35	300	300	3	1	Alive	Alive or dead of other cause	Alive or dead due to cancer	66	Alive	One primary only	Yes
50-54 years	Female	Married (including common law)	Asian or Pacific Islander	Salivary Gland	Malignant	C08.0-Submandibular gland	8430	Malignant	Moderately differentiated; Grade II	8430/3: Mucoepidermoid carcinoma	8430-8439: mucoepidermoid neoplasms	Localized	Localized	27	None	None/Unknown	No/Unknown	0	0	98	30	Blank(s)	Blank(s)	Blank(s)	Blank(s)	Blank(s)	Alive	Alive or dead of other cause	Alive or dead due to cancer	35	Alive	One primary only	Yes
50-54 years	Male	Unknown	White	NHL - Extranodal	Malignant	C08.0-Submandibular gland	9699	Malignant	B-cell; pre-B; B-precursor	9699/3: Extranodal marginal zone lymphoma of mucosal-assoc. lymphoid tissue-MALT	9670-9699: nhl - mature b-cell lymphomas	Localized	Localized	0	Unknown or not applicable	None/Unknown	No/Unknown	Blank(s)	99	99	999	Blank(s)	Blank(s)	Blank(s)	Blank(s)	Blank(s)	Alive	Alive or dead of other cause	Alive or dead due to cancer	28	Alive	One primary only	Yes
30-34 years	Male	Married (including common law)	Asian or Pacific Islander	Salivary Gland	Malignant	C08.0-Submandibular gland	8430	Malignant	Unknown	8430/3: Mucoepidermoid carcinoma	8430-8439: mucoepidermoid neoplasms	Localized	Localized	20	None	None/Unknown	No/Unknown	0	0	98	21	Blank(s)	Blank(s)	Blank(s)	Blank(s)	Blank(s)	Alive	Alive or dead of other cause	Alive or dead due to cancer	59	Alive	One primary only	Yes
65-69 years	Female	Married (including common law)	Asian or Pacific Islander	Salivary Gland	Malignant	C08.0-Submandibular gland	8082	Malignant	Poorly differentiated; Grade III	8082/3: Lymphoepithelial carcinoma	8050-8089: squamous cell neoplasms	Localized	Localized	41	4 or more regional lymph nodes removed	Beam radiation	No/Unknown	1	33	0	35	Blank(s)	Blank(s)	Blank(s)	Blank(s)	Blank(s)	Alive	Alive or dead of other cause	Alive or dead due to cancer	44	Alive	One primary only	Yes
30-34 years	Male	Single (never married)	White	Salivary Gland	Malignant	C08.0-Submandibular gland	8430	Malignant	Undifferentiated; anaplastic; Grade IV	8430/3: Mucoepidermoid carcinoma	8430-8439: mucoepidermoid neoplasms	Regional	Regional	27	4 or more regional lymph nodes removed	Beam radiation	Yes	1	46	4	27	Blank(s)	Blank(s)	Blank(s)	Blank(s)	Blank(s)	Salivary Gland	Dead (attributable to this cancer dx)	Alive or dead due to cancer	34	Dead	One primary only	Yes
50-54 years	Male	Married (including common law)	Asian or Pacific Islander	Salivary Gland	Malignant	C08.0-Submandibular gland	8200	Malignant	Well differentiated; Grade I	8200/3: Adenoid cystic carcinoma	8140-8389: adenomas and adenocarcinomas	Localized	Localized	27	4 or more regional lymph nodes removed	Beam radiation	No/Unknown	0	8	0	35	Blank(s)	Blank(s)	Blank(s)	Blank(s)	Blank(s)	Alive	Alive or dead of other cause	Alive or dead due to cancer	38	Alive	One primary only	Yes
25-29 years	Female	Single (never married)	Asian or Pacific Islander	Salivary Gland	Malignant	C08.0-Submandibular gland	8430	Malignant	Moderately differentiated; Grade II	8430/3: Mucoepidermoid carcinoma	8430-8439: mucoepidermoid neoplasms	Localized	Localized	41	None	None/Unknown	No/Unknown	0	0	98	11	Blank(s)	Blank(s)	Blank(s)	Blank(s)	Blank(s)	Alive	Alive or dead of other cause	Alive or dead due to cancer	39	Alive	One primary only	Yes
65-69 years	Female	Divorced	White	Salivary Gland	Malignant	C08.0-Submandibular gland	8070	Malignant	Moderately differentiated; Grade II	8070/3: Squamous cell carcinoma, NOS	8050-8089: squamous cell neoplasms	Regional	Regional	50	4 or more regional lymph nodes removed	None/Unknown	No/Unknown	1	15	0	30	Blank(s)	Blank(s)	Blank(s)	Blank(s)	Blank(s)	Alive	Alive or dead of other cause	Alive or dead due to cancer	36	Alive	One primary only	Yes
80-84 years	Male	Married (including common law)	Black	Salivary Gland	Malignant	C08.0-Submandibular gland	8430	Malignant	Moderately differentiated; Grade II	8430/3: Mucoepidermoid carcinoma	8430-8439: mucoepidermoid neoplasms	Localized	Localized	27	1 to 3 regional lymph nodes removed	None/Unknown	No/Unknown	0	3	0	999	Blank(s)	Blank(s)	Blank(s)	Blank(s)	Blank(s)	Alive	Alive or dead of other cause	Alive or dead due to cancer	47	Alive	One primary only	Yes
50-54 years	Male	Single (never married)	White	Salivary Gland	Malignant	C08.0-Submandibular gland	8070	Malignant	Poorly differentiated; Grade III	8070/3: Squamous cell carcinoma, NOS	8050-8089: squamous cell neoplasms	Distant	Distant	30	4 or more regional lymph nodes removed	None/Unknown	No/Unknown	1	13	7	60	Blank(s)	Blank(s)	Blank(s)	Blank(s)	Blank(s)	Alive	Alive or dead of other cause	Alive or dead due to cancer	4	Alive	One primary only	Yes
65-69 years	Female	Married (including common law)	White	Salivary Gland	Malignant	C08.0-Submandibular gland	8200	Malignant	Unknown	8200/3: Adenoid cystic carcinoma	8140-8389: adenomas and adenocarcinomas	Distant	Blank(s)	27	4 or more regional lymph nodes removed	Beam radiation	No/Unknown	3	6	1	23	Blank(s)	Blank(s)	Blank(s)	Blank(s)	Blank(s)	Alive	Alive or dead of other cause	Alive or dead due to cancer	33	Alive	One primary only	Yes
75-79 years	Male	Married (including common law)	White	Salivary Gland	Malignant	C08.0-Submandibular gland	8941	Malignant	Unknown	8941/3: Carcinoma in pleomorphic adenoma	8930-8999: complex mixed and stromal neoplasms	Regional	Blank(s)	41	4 or more regional lymph nodes removed	Beam radiation	Yes	2	67	2	40	Blank(s)	Blank(s)	Blank(s)	Blank(s)	Blank(s)	Alive	Alive or dead of other cause	Alive or dead due to cancer	26	Alive	One primary only	Yes
15-19 years	Male	Single (never married)	White	NHL - Extranodal	Malignant	C08.0-Submandibular gland	9591	Malignant	Unknown	9591/3: Non-Hodgkin lymphoma, NOS	9590-9599: malignant lymphomas, NOS or diffuse	Localized	Blank(s)	0	None	Beam radiation	No/Unknown	3	99	99	999	Blank(s)	Blank(s)	Blank(s)	Blank(s)	Blank(s)	Alive	Alive or dead of other cause	Alive or dead due to cancer	32	Alive	One primary only	Yes
70-74 years	Male	Unknown	Asian or Pacific Islander	NHL - Extranodal	Malignant	C08.0-Submandibular gland	9680	Malignant	Unknown	9680/3: Diffuse large B-cell lymphoma (DLBCL), NOS	9670-9699: nhl - mature b-cell lymphomas	Localized	Blank(s)	0	None	Beam radiation	Yes	1	99	99	999	Blank(s)	Blank(s)	Blank(s)	Blank(s)	Blank(s)	Alive	Alive or dead of other cause	Alive or dead due to cancer	33	Alive	One primary only	Yes
75-79 years	Male	Unknown	Unknown	Salivary Gland	Malignant	C08.0-Submandibular gland	8941	Malignant	Unknown	8941/3: Carcinoma in pleomorphic adenoma	8930-8999: complex mixed and stromal neoplasms	Unknown/unstaged	Blank(s)	0	None	None/Unknown	No/Unknown	Blank(s)	99	99	999	Blank(s)	Blank(s)	Blank(s)	Blank(s)	Blank(s)	Alive	Alive or dead of other cause	Alive or dead due to cancer	21	Alive	One primary only	Yes
80-84 years	Male	Widowed	White	Salivary Gland	Malignant	C08.0-Submandibular gland	8200	Malignant	Unknown	8200/3: Adenoid cystic carcinoma	8140-8389: adenomas and adenocarcinomas	Distant	Blank(s)	0	None	Beam radiation	Yes	1	0	98	35	Blank(s)	Blank(s)	Blank(s)	Blank(s)	Blank(s)	Salivary Gland	Dead (attributable to this cancer dx)	Alive or dead due to cancer	13	Dead	One primary only	Yes
50-54 years	Male	Married (including common law)	White	Salivary Gland	Malignant	C08.0-Submandibular gland	8200	Malignant	Unknown	8200/3: Adenoid cystic carcinoma	8140-8389: adenomas and adenocarcinomas	Regional	Blank(s)	35	4 or more regional lymph nodes removed	Beam radiation	No/Unknown	2	32	3	32	Blank(s)	Blank(s)	Blank(s)	Blank(s)	Blank(s)	Alive	Alive or dead of other cause	Alive or dead due to cancer	33	Alive	One primary only	Yes
85+ years	Male	Married (including common law)	Black	NHL - Extranodal	Malignant	C08.0-Submandibular gland	9680	Malignant	Unknown	9680/3: Diffuse large B-cell lymphoma (DLBCL), NOS	9670-9699: nhl - mature b-cell lymphomas	Regional	Blank(s)	0	None	Beam radiation	Yes	1	99	99	999	Blank(s)	Blank(s)	Blank(s)	Blank(s)	Blank(s)	Alive	Alive or dead of other cause	Alive or dead due to cancer	29	Alive	One primary only	Yes
45-49 years	Female	Married (including common law)	White	NHL - Extranodal	Malignant	C08.0-Submandibular gland	9680	Malignant	Unknown	9680/3: Diffuse large B-cell lymphoma (DLBCL), NOS	9670-9699: nhl - mature b-cell lymphomas	Regional	Blank(s)	0	Unknown or not applicable	None/Unknown	No/Unknown	Blank(s)	99	99	999	Blank(s)	Blank(s)	Blank(s)	Blank(s)	Blank(s)	Alive	Alive or dead of other cause	Alive or dead due to cancer	4	Alive	One primary only	Yes
85+ years	Female	Unknown	White	Salivary Gland	Malignant	C08.0-Submandibular gland	8502	Malignant	Unknown	8502/3: Secretory carcinoma of breast	8500-8549: ductal and lobular neoplasms	Unknown/unstaged	Blank(s)	27	None	None/Unknown	No/Unknown	0	0	98	999	Blank(s)	Blank(s)	Blank(s)	Blank(s)	Blank(s)	Alive	Alive or dead of other cause	Alive or dead due to cancer	18	Alive	One primary only	Yes
65-69 years	Female	Married (including common law)	Asian or Pacific Islander	Salivary Gland	Malignant	C08.0-Submandibular gland	8982	Malignant	Unknown	8982/3: Malignant myoepithelioma	8930-8999: complex mixed and stromal neoplasms	Localized	Blank(s)	30	None	None/Unknown	No/Unknown	0	0	98	20	Blank(s)	Blank(s)	Blank(s)	Blank(s)	Blank(s)	Alive	Alive or dead of other cause	Alive or dead due to cancer	20	Alive	One primary only	Yes
60-64 years	Male	Divorced	Asian or Pacific Islander	Salivary Gland	Malignant	C08.0-Submandibular gland	8200	Malignant	Unknown	8200/3: Adenoid cystic carcinoma	8140-8389: adenomas and adenocarcinomas	Localized	Blank(s)	27	4 or more regional lymph nodes removed	Beam radiation	Yes	2	44	0	25	Blank(s)	Blank(s)	Blank(s)	Blank(s)	Blank(s)	Miscellaneous Malignant Cancer	Dead (attributable to this cancer dx)	Alive or dead due to cancer	14	Dead	One primary only	Yes
80-84 years	Female	Widowed	White	Salivary Gland	Malignant	C08.0-Submandibular gland	8070	Malignant	Unknown	8070/3: Squamous cell carcinoma, NOS	8050-8089: squamous cell neoplasms	Regional	Blank(s)	0	None	None/Unknown	No/Unknown	Blank(s)	0	98	38	Blank(s)	Blank(s)	Blank(s)	Blank(s)	Blank(s)	Colon excluding Rectum	Alive or dead of other cause	Dead (attributable to causes other than this cancer dx)	6	Dead	2nd of 2 or more primaries	No
25-29 years	Female	Single (never married)	White	Salivary Gland	Malignant	C08.0-Submandibular gland	8941	Malignant	Unknown	8941/3: Carcinoma in pleomorphic adenoma	8930-8999: complex mixed and stromal neoplasms	Localized	Blank(s)	27	4 or more regional lymph nodes removed	None/Unknown	No/Unknown	0	47	0	38	Blank(s)	Blank(s)	Blank(s)	Blank(s)	Blank(s)	Alive	Alive or dead of other cause	Alive or dead due to cancer	29	Alive	One primary only	Yes
70-74 years	Female	Widowed	White	Salivary Gland	Malignant	C08.0-Submandibular gland	8430	Malignant	Unknown	8430/3: Mucoepidermoid carcinoma	8430-8439: mucoepidermoid neoplasms	Localized	Blank(s)	20	None	Beam radiation	No/Unknown	0	0	98	19	Blank(s)	Blank(s)	Blank(s)	Blank(s)	Blank(s)	Alive	Alive or dead of other cause	Alive or dead due to cancer	18	Alive	One primary only	Yes
50-54 years	Female	Married (including common law)	Asian or Pacific Islander	Salivary Gland	Malignant	C08.0-Submandibular gland	8200	Malignant	Unknown	8200/3: Adenoid cystic carcinoma	8140-8389: adenomas and adenocarcinomas	Localized	Blank(s)	30	1 to 3 regional lymph nodes removed	Beam radiation	No/Unknown	0	1	0	20	Blank(s)	Blank(s)	Blank(s)	Blank(s)	Blank(s)	Alive	Alive or dead of other cause	Alive or dead due to cancer	25	Alive	One primary only	Yes
60-64 years	Male	Married (including common law)	Asian or Pacific Islander	Salivary Gland	Malignant	C08.0-Submandibular gland	8200	Malignant	Unknown	8200/3: Adenoid cystic carcinoma	8140-8389: adenomas and adenocarcinomas	Distant	Blank(s)	0	None	None/Unknown	No/Unknown	Blank(s)	0	98	39	Blank(s)	Blank(s)	Blank(s)	Blank(s)	Blank(s)	Alive	Alive or dead of other cause	Alive or dead due to cancer	35	Alive	One primary only	Yes
80-84 years	Male	Married (including common law)	Asian or Pacific Islander	Salivary Gland	Malignant	C08.0-Submandibular gland	8500	Malignant	Unknown	8500/3: Infiltrating duct carcinoma, NOS	8500-8549: ductal and lobular neoplasms	Distant	Blank(s)	0	None	None/Unknown	Yes	2	0	98	999	Blank(s)	Blank(s)	Blank(s)	Blank(s)	Blank(s)	Alive	Alive or dead of other cause	Alive or dead due to cancer	20	Alive	1st of 2 or more primaries	Yes
50-54 years	Male	Single (never married)	Asian or Pacific Islander	Salivary Gland	Malignant	C08.0-Submandibular gland	8200	Malignant	Unknown	8200/3: Adenoid cystic carcinoma	8140-8389: adenomas and adenocarcinomas	Regional	Blank(s)	31	None	Refused (1988+)	No/Unknown	0	0	98	52	Blank(s)	Blank(s)	Blank(s)	Blank(s)	Blank(s)	Alive	Alive or dead of other cause	Alive or dead due to cancer	2	Alive	One primary only	Yes
70-74 years	Female	Unknown	White	Salivary Gland	Malignant	C08.0-Submandibular gland	8200	Malignant	Unknown	8200/3: Adenoid cystic carcinoma	8140-8389: adenomas and adenocarcinomas	Distant	Blank(s)	31	1 to 3 regional lymph nodes removed	Beam radiation	No/Unknown	0	2	0	50	Blank(s)	Blank(s)	Blank(s)	Blank(s)	Blank(s)	Salivary Gland	Dead (attributable to this cancer dx)	Alive or dead due to cancer	9	Dead	One primary only	Yes
35-39 years	Female	Married (including common law)	White	Salivary Gland	Malignant	C08.0-Submandibular gland	8430	Malignant	Unknown	8430/3: Mucoepidermoid carcinoma	8430-8439: mucoepidermoid neoplasms	Localized	Blank(s)	37	None	None/Unknown	No/Unknown	0	0	98	9	Blank(s)	Blank(s)	Blank(s)	Blank(s)	Blank(s)	Alive	Alive or dead of other cause	Alive or dead due to cancer	17	Alive	One primary only	Yes
60-64 years	Male	Married (including common law)	Asian or Pacific Islander	Salivary Gland	Malignant	C08.0-Submandibular gland	8430	Malignant	Unknown	8430/3: Mucoepidermoid carcinoma	8430-8439: mucoepidermoid neoplasms	Localized	Blank(s)	38	None	Beam radiation	No/Unknown	0	0	98	30	Blank(s)	Blank(s)	Blank(s)	Blank(s)	Blank(s)	Alive	Alive or dead of other cause	Alive or dead due to cancer	9	Alive	One primary only	Yes
80-84 years	Female	Widowed	White	Salivary Gland	Malignant	C08.0-Submandibular gland	8070	Malignant	Unknown	8070/3: Squamous cell carcinoma, NOS	8050-8089: squamous cell neoplasms	Regional	Blank(s)	30	4 or more regional lymph nodes removed	Beam radiation	No/Unknown	2	10	6	25	Blank(s)	Blank(s)	Blank(s)	Blank(s)	Blank(s)	Alive	Alive or dead of other cause	Alive or dead due to cancer	11	Alive	1st of 2 or more primaries	Yes
55-59 years	Male	Married (including common law)	White	Salivary Gland	Malignant	C08.0-Submandibular gland	8070	Malignant	Unknown	8070/3: Squamous cell carcinoma, NOS	8050-8089: squamous cell neoplasms	Regional	Blank(s)	40	4 or more regional lymph nodes removed	Refused (1988+)	No/Unknown	2	26	1	999	Blank(s)	Blank(s)	Blank(s)	Blank(s)	Blank(s)	Alive	Alive or dead of other cause	Alive or dead due to cancer	11	Alive	One primary only	Yes
65-69 years	Female	Married (including common law)	White	Salivary Gland	Malignant	C08.0-Submandibular gland	8430	Malignant	Unknown	8430/3: Mucoepidermoid carcinoma	8430-8439: mucoepidermoid neoplasms	Localized	Blank(s)	40	None	None/Unknown	No/Unknown	1	0	98	7	Blank(s)	Blank(s)	Blank(s)	Blank(s)	Blank(s)	Alive	Alive or dead of other cause	Alive or dead due to cancer	5	Alive	One primary only	Yes
05-09 years	Female	Single (never married)	White	Salivary Gland	Malignant	C08.0-Submandibular gland	8200	Malignant	Unknown	8200/3: Adenoid cystic carcinoma	8140-8389: adenomas and adenocarcinomas	Regional	Blank(s)	20	1 to 3 regional lymph nodes removed	Beam radiation	No/Unknown	0	2	0	49	Blank(s)	Blank(s)	Blank(s)	Blank(s)	Blank(s)	Alive	Alive or dead of other cause	Alive or dead due to cancer	6	Alive	One primary only	Yes
50-54 years	Female	Divorced	Asian or Pacific Islander	Salivary Gland	Malignant	C08.0-Submandibular gland	8200	Malignant	Unknown	8200/3: Adenoid cystic carcinoma	8140-8389: adenomas and adenocarcinomas	Regional	Blank(s)	40	4 or more regional lymph nodes removed	Beam radiation	No/Unknown	7	5	0	11	Blank(s)	Blank(s)	Blank(s)	Blank(s)	Blank(s)	Alive	Alive or dead of other cause	Alive or dead due to cancer	13	Alive	One primary only	Yes
45-49 years	Male	Married (including common law)	White	Salivary Gland	Malignant	C08.0-Submandibular gland	8200	Malignant	Unknown	8200/3: Adenoid cystic carcinoma	8140-8389: adenomas and adenocarcinomas	Localized	Blank(s)	30	1 to 3 regional lymph nodes removed	None/Unknown	No/Unknown	2	2	0	17	Blank(s)	Blank(s)	Blank(s)	Blank(s)	Blank(s)	Alive	Alive or dead of other cause	Alive or dead due to cancer	13	Alive	One primary only	Yes
80-84 years	Male	Married (including common law)	White	Salivary Gland	Malignant	C08.0-Submandibular gland	8200	Malignant	Unknown	8200/3: Adenoid cystic carcinoma	8140-8389: adenomas and adenocarcinomas	Regional	Blank(s)	27	4 or more regional lymph nodes removed	Beam radiation	No/Unknown	0	21	4	27	Blank(s)	Blank(s)	Blank(s)	Blank(s)	Blank(s)	Alive	Alive or dead of other cause	Alive or dead due to cancer	13	Alive	One primary only	Yes
50-54 years	Female	Married (including common law)	White	NHL - Extranodal	Malignant	C08.0-Submandibular gland	9673	Malignant	Unknown	9673/3: Mantle cell lymphoma	9670-9699: nhl - mature b-cell lymphomas	Distant	Blank(s)	0	Unknown or not applicable	None/Unknown	Yes	0	99	99	999	Blank(s)	Blank(s)	Blank(s)	Blank(s)	Blank(s)	Alive	Alive or dead of other cause	Alive or dead due to cancer	3	Alive	One primary only	Yes
55-59 years	Male	Single (never married)	White	NHL - Extranodal	Malignant	C08.0-Submandibular gland	9691	Malignant	Unknown	9691/3: Follicular lymphoma, grade 2	9670-9699: nhl - mature b-cell lymphomas	Localized	Blank(s)	20	Unknown or not applicable	None/Unknown	No/Unknown	0	99	99	999	Blank(s)	Blank(s)	Blank(s)	Blank(s)	Blank(s)	Alive	Alive or dead of other cause	Alive or dead due to cancer	2	Alive	One primary only	Yes
45-49 years	Female	Married (including common law)	Asian or Pacific Islander	Salivary Gland	Malignant	C08.0-Submandibular gland	8502	Malignant	Unknown	8502/3: Secretory carcinoma of breast	8500-8549: ductal and lobular neoplasms	Localized	Blank(s)	41	1 to 3 regional lymph nodes removed	None/Unknown	No/Unknown	0	1	0	25	Blank(s)	Blank(s)	Blank(s)	Blank(s)	Blank(s)	Alive	Alive or dead of other cause	Alive or dead due to cancer	15	Alive	One primary only	Yes
60-64 years	Male	Married (including common law)	Asian or Pacific Islander	Salivary Gland	Malignant	C08.0-Submandibular gland	8982	Malignant	Unknown	8982/3: Malignant myoepithelioma	8930-8999: complex mixed and stromal neoplasms	Localized	Blank(s)	27	1 to 3 regional lymph nodes removed	None/Unknown	No/Unknown	0	2	0	46	Blank(s)	Blank(s)	Blank(s)	Blank(s)	Blank(s)	Alive	Alive or dead of other cause	Alive or dead due to cancer	12	Alive	One primary only	Yes
45-49 years	Female	Married (including common law)	Asian or Pacific Islander	Salivary Gland	Malignant	C08.0-Submandibular gland	8200	Malignant	Unknown	8200/3: Adenoid cystic carcinoma	8140-8389: adenomas and adenocarcinomas	Regional	Blank(s)	50	4 or more regional lymph nodes removed	Beam radiation	Yes	0	28	9	25	Blank(s)	Blank(s)	Blank(s)	Blank(s)	Blank(s)	Alive	Alive or dead of other cause	Alive or dead due to cancer	0	Alive	One primary only	Yes
25-29 years	Female	Married (including common law)	White	Salivary Gland	Malignant	C08.0-Submandibular gland	8430	Malignant	Unknown	8430/3: Mucoepidermoid carcinoma	8430-8439: mucoepidermoid neoplasms	Localized	Blank(s)	41	1 to 3 regional lymph nodes removed	None/Unknown	No/Unknown	0	2	0	15	Blank(s)	Blank(s)	Blank(s)	Blank(s)	Blank(s)	Alive	Alive or dead of other cause	Alive or dead due to cancer	10	Alive	One primary only	Yes
45-49 years	Male	Married (including common law)	Asian or Pacific Islander	Salivary Gland	Malignant	C08.0-Submandibular gland	8500	Malignant	Unknown	8500/3: Infiltrating duct carcinoma, NOS	8500-8549: ductal and lobular neoplasms	Regional	Blank(s)	30	4 or more regional lymph nodes removed	Beam radiation	Yes	0	44	38	37	Blank(s)	Blank(s)	Blank(s)	Blank(s)	Blank(s)	Alive	Alive or dead of other cause	Alive or dead due to cancer	2	Alive	One primary only	Yes
50-54 years	Female	Married (including common law)	Black	Salivary Gland	Malignant	C08.0-Submandibular gland	8200	Malignant	Unknown	8200/3: Adenoid cystic carcinoma	8140-8389: adenomas and adenocarcinomas	Localized	Blank(s)	27	4 or more regional lymph nodes removed	Beam radiation	Yes	0	34	0	22	Blank(s)	Blank(s)	Blank(s)	Blank(s)	Blank(s)	Alive	Alive or dead of other cause	Alive or dead due to cancer	0	Alive	One primary only	Yes
80-84 years	Female	Widowed	White	Salivary Gland	Malignant	C08.0-Submandibular gland	8070	Malignant	Unknown	8070/3: Squamous cell carcinoma, NOS	8050-8089: squamous cell neoplasms	Regional	Regional	0	None	Beam radiation	No/Unknown	1	0	98	Blank(s)	70	400	100	1	0	Miscellaneous Malignant Cancer	Dead (attributable to this cancer dx)	Alive or dead due to cancer	1	Dead	3rd of 3 or more primaries	No
85+ years	Female	Single (never married)	White	Salivary Gland	Malignant	C08.0-Submandibular gland	8082	Malignant	Unknown	8082/3: Lymphoepithelial carcinoma	8050-8089: squamous cell neoplasms	Regional	Regional	20	Number of regional lymph nodes removed unknown	Beam radiation	No/Unknown	0	98	3	Blank(s)	50	400	200	3	3	Other Cause of Death	Alive or dead of other cause	Dead (attributable to causes other than this cancer dx)	82	Dead	2nd of 2 or more primaries	No
70-74 years	Male	Married (including common law)	White	NHL - Extranodal	Malignant	C08.0-Submandibular gland	9691	Malignant	Unknown	9691/3: Follicular lymphoma, grade 2	9670-9699: nhl - mature b-cell lymphomas	Unknown/unstaged	Blank(s)	27	Unknown or not applicable	None/Unknown	No/Unknown	0	99	99	999	Blank(s)	Blank(s)	Blank(s)	Blank(s)	Blank(s)	Alive	Alive or dead of other cause	Alive or dead due to cancer	13	Alive	3rd of 3 or more primaries	No
75-79 years	Female	Separated	White	Salivary Gland	Malignant	C08.0-Submandibular gland	8070	Malignant	Well differentiated; Grade I	8070/3: Squamous cell carcinoma, NOS	8050-8089: squamous cell neoplasms	Blank(s)	Regional	0	None	Beam radiation	Yes	0	0	98	Blank(s)	Blank(s)	Blank(s)	Blank(s)	Blank(s)	Blank(s)	Miscellaneous Malignant Cancer	Dead (attributable to this cancer dx)	Alive or dead due to cancer	7	Dead	2nd of 2 or more primaries	No
60-64 years	Female	Single (never married)	White	Salivary Gland	Malignant	C08.0-Submandibular gland	8200	Malignant	Unknown	8200/3: Adenoid cystic carcinoma	8140-8389: adenomas and adenocarcinomas	Regional	Regional	20	4 or more regional lymph nodes removed	Beam radiation	No/Unknown	0	24	13	Blank(s)	41	400	200	3	3	Larynx	Dead (attributable to this cancer dx)	Alive or dead due to cancer	6	Dead	1st of 2 or more primaries	Yes
75-79 years	Female	Married (including common law)	White	NHL - Extranodal	Malignant	C08.0-Submandibular gland	9680	Malignant	B-cell; pre-B; B-precursor	9680/3: Diffuse large B-cell lymphoma (DLBCL), NOS	9670-9699: nhl - mature b-cell lymphomas	Blank(s)	Distant	27	Blank(s)	None/Unknown	Yes	0	99	99	Blank(s)	Blank(s)	Blank(s)	Blank(s)	Blank(s)	Blank(s)	Accidents and Adverse Effects	Alive or dead of other cause	Dead (attributable to causes other than this cancer dx)	1	Dead	2nd of 2 or more primaries	No
75-79 years	Male	Widowed	Black	Salivary Gland	Malignant	C08.0-Submandibular gland	8200	Malignant	Unknown	8200/3: Adenoid cystic carcinoma	8140-8389: adenomas and adenocarcinomas	Blank(s)	Regional	90	Blank(s)	Beam radiation	No/Unknown	0	0	98	Blank(s)	Blank(s)	Blank(s)	Blank(s)	Blank(s)	Blank(s)	Diseases of Heart	Alive or dead of other cause	Dead (attributable to causes other than this cancer dx)	77	Dead	2nd of 2 or more primaries	No
70-74 years	Male	Married (including common law)	White	NHL - Extranodal	Malignant	C08.0-Submandibular gland	9591	Malignant	Unknown	9591/3: Non-Hodgkin lymphoma, NOS	9590-9599: malignant lymphomas, NOS or diffuse	Localized	Blank(s)	0	None	Beam radiation	No/Unknown	2	99	99	999	Blank(s)	Blank(s)	Blank(s)	Blank(s)	Blank(s)	Alive	Alive or dead of other cause	Alive or dead due to cancer	4	Alive	2nd of 2 or more primaries	No
75-79 years	Male	Unknown	White	Salivary Gland	Malignant	C08.0-Submandibular gland	8200	Malignant	Unknown	8200/3: Adenoid cystic carcinoma	8140-8389: adenomas and adenocarcinomas	Distant	Distant	90	1 to 3 regional lymph nodes removed	Beam radiation	No/Unknown	2	21	3	Blank(s)	80	800	100	3	3	Miscellaneous Malignant Cancer	Alive or dead of other cause	Dead (attributable to causes other than this cancer dx)	6	Dead	3rd of 3 or more primaries	No
85+ years	Female	Widowed	White	Salivary Gland	Malignant	C08.0-Submandibular gland	8140	Malignant	Unknown	8140/3: Adenocarcinoma, NOS	8140-8389: adenomas and adenocarcinomas	Unknown/unstaged	Unknown/unstaged	0	None	None/Unknown	No/Unknown	Blank(s)	0	98	Blank(s)	26	999	999	1	9	Miscellaneous Malignant Cancer	Dead (attributable to this cancer dx)	Alive or dead due to cancer	14	Dead	2nd of 2 or more primaries	No
75-79 years	Male	Married (including common law)	White	NHL - Extranodal	Malignant	C08.0-Submandibular gland	9699	Malignant	B-cell; pre-B; B-precursor	9699/3: Extranodal marginal zone lymphoma of mucosal-assoc. lymphoid tissue-MALT	9670-9699: nhl - mature b-cell lymphomas	Localized	Localized	27	None	Beam radiation	No/Unknown	0	99	99	Blank(s)	988	110	988	0	9	Alive	Alive or dead of other cause	Alive or dead due to cancer	182	Alive	2nd of 2 or more primaries	No
70-74 years	Female	Divorced	White	Salivary Gland	Malignant	C08.0-Submandibular gland	8140	Malignant	Poorly differentiated; Grade III	8140/3: Adenocarcinoma, NOS	8140-8389: adenomas and adenocarcinomas	Regional	Regional	31	1 to 3 regional lymph nodes removed	Beam radiation	No/Unknown	0	3	0	Blank(s)	34	400	0	3	3	Salivary Gland	Dead (attributable to this cancer dx)	Alive or dead due to cancer	9	Dead	2nd of 2 or more primaries	No
45-49 years	Male	Separated	White	Salivary Gland	Malignant	C08.0-Submandibular gland	8430	Malignant	Poorly differentiated; Grade III	8430/3: Mucoepidermoid carcinoma	8430-8439: mucoepidermoid neoplasms	Blank(s)	Localized	27	Blank(s)	None/Unknown	No/Unknown	0	0	98	Blank(s)	Blank(s)	Blank(s)	Blank(s)	Blank(s)	Blank(s)	Esophagus	Dead (attributable to this cancer dx)	Alive or dead due to cancer	3	Dead	2nd of 2 or more primaries	No
70-74 years	Male	Widowed	White	NHL - Extranodal	Malignant	C08.0-Submandibular gland	9698	Malignant	Unknown	9698/3: Follicular lymphoma, grade 3	9670-9699: nhl - mature b-cell lymphomas	Blank(s)	Localized	27	Blank(s)	Beam radiation	Yes	0	99	99	Blank(s)	Blank(s)	Blank(s)	Blank(s)	Blank(s)	Blank(s)	Prostate	Alive or dead of other cause	Dead (attributable to causes other than this cancer dx)	186	Dead	2nd of 2 or more primaries	No
85+ years	Male	Widowed	White	Salivary Gland	Malignant	C08.0-Submandibular gland	8140	Malignant	Unknown	8140/3: Adenocarcinoma, NOS	8140-8389: adenomas and adenocarcinomas	Regional	Regional	0	None	Beam radiation	No/Unknown	2	0	98	Blank(s)	25	999	290	0	0	Salivary Gland	Dead (attributable to this cancer dx)	Alive or dead due to cancer	13	Dead	2nd of 2 or more primaries	No
80-84 years	Male	Married (including common law)	White	Salivary Gland	Malignant	C08.0-Submandibular gland	8140	Malignant	Poorly differentiated; Grade III	8140/3: Adenocarcinoma, NOS	8140-8389: adenomas and adenocarcinomas	Blank(s)	Regional	0	Blank(s)	Beam radiation	No/Unknown	0	0	98	Blank(s)	Blank(s)	Blank(s)	Blank(s)	Blank(s)	Blank(s)	Cerebrovascular Diseases	Alive or dead of other cause	Dead (attributable to causes other than this cancer dx)	22	Dead	One primary only	Yes
30-34 years	Female	Single (never married)	White	NHL - Extranodal	Malignant	C08.0-Submandibular gland	9695	Malignant	B-cell; pre-B; B-precursor	9695/3: Follicular lymphoma, grade 1	9670-9699: nhl - mature b-cell lymphomas	Blank(s)	Localized	10	Blank(s)	None/Unknown	No/Unknown	0	99	99	Blank(s)	Blank(s)	Blank(s)	Blank(s)	Blank(s)	Blank(s)	Alive	Alive or dead of other cause	Alive or dead due to cancer	232	Alive	One primary only	Yes
60-64 years	Female	Unknown	White	Salivary Gland	Malignant	C08.0-Submandibular gland	8430	Malignant	Moderately differentiated; Grade II	8430/3: Mucoepidermoid carcinoma	8430-8439: mucoepidermoid neoplasms	Regional	Regional	30	None	None/Unknown	No/Unknown	0	0	98	Blank(s)	5	300	110	3	0	Alive	Alive or dead of other cause	Alive or dead due to cancer	151	Alive	2nd of 2 or more primaries	No
80-84 years	Male	Widowed	White	Salivary Gland	Malignant	C08.0-Submandibular gland	8140	Malignant	Undifferentiated; anaplastic; Grade IV	8140/3: Adenocarcinoma, NOS	8140-8389: adenomas and adenocarcinomas	Regional	Regional	27	4 or more regional lymph nodes removed	Beam radiation	No/Unknown	1	17	4	Blank(s)	24	310	200	3	3	Prostate	Alive or dead of other cause	Dead (attributable to causes other than this cancer dx)	29	Dead	2nd of 2 or more primaries	No
50-54 years	Female	Married (including common law)	White	NHL - Extranodal	Malignant	C08.0-Submandibular gland	9695	Malignant	Unknown	9695/3: Follicular lymphoma, grade 1	9670-9699: nhl - mature b-cell lymphomas	Blank(s)	Regional	90	Blank(s)	None/Unknown	No/Unknown	0	99	99	Blank(s)	Blank(s)	Blank(s)	Blank(s)	Blank(s)	Blank(s)	Alive	Alive or dead of other cause	Alive or dead due to cancer	239	Alive	One primary only	Yes
55-59 years	Male	Married (including common law)	White	Salivary Gland	Malignant	C08.0-Submandibular gland	8200	Malignant	Well differentiated; Grade I	8200/3: Adenoid cystic carcinoma	8140-8389: adenomas and adenocarcinomas	Localized	Localized	20	None	Beam radiation	No/Unknown	0	0	98	Blank(s)	20	100	0	3	0	Alive	Alive or dead of other cause	Alive or dead due to cancer	83	Alive	2nd of 2 or more primaries	No
60-64 years	Male	Married (including common law)	White	Salivary Gland	Malignant	C08.0-Submandibular gland	8140	Malignant	Poorly differentiated; Grade III	8140/3: Adenocarcinoma, NOS	8140-8389: adenomas and adenocarcinomas	Blank(s)	Localized	20	Blank(s)	Beam radiation	No/Unknown	0	1	0	Blank(s)	Blank(s)	Blank(s)	Blank(s)	Blank(s)	Blank(s)	Other Cause of Death	Alive or dead of other cause	Dead (attributable to causes other than this cancer dx)	233	Dead	One primary only	Yes
80-84 years	Female	Widowed	White	Salivary Gland	Malignant	C08.0-Submandibular gland	8246	Malignant	Undifferentiated; anaplastic; Grade IV	8246/3: Neuroendocrine carcinoma, NOS	8140-8389: adenomas and adenocarcinomas	Blank(s)	Unknown/unstaged	31	Blank(s)	Beam radiation	No/Unknown	0	0	98	Blank(s)	Blank(s)	Blank(s)	Blank(s)	Blank(s)	Blank(s)	Colon excluding Rectum	Alive or dead of other cause	Dead (attributable to causes other than this cancer dx)	80	Dead	1st of 2 or more primaries	Yes
70-74 years	Female	Widowed	White	Salivary Gland	Malignant	C08.0-Submandibular gland	8200	Malignant	Unknown	8200/3: Adenoid cystic carcinoma	8140-8389: adenomas and adenocarcinomas	Blank(s)	Localized	90	Blank(s)	Beam radiation	No/Unknown	3	0	98	Blank(s)	Blank(s)	Blank(s)	Blank(s)	Blank(s)	Blank(s)	Other Cause of Death	Alive or dead of other cause	Dead (attributable to causes other than this cancer dx)	238	Dead	One primary only	Yes
55-59 years	Female	Married (including common law)	White	Salivary Gland	Malignant	C08.0-Submandibular gland	8200	Malignant	Unknown	8200/3: Adenoid cystic carcinoma	8140-8389: adenomas and adenocarcinomas	Blank(s)	Localized	30	Blank(s)	None/Unknown	No/Unknown	0	98	99	Blank(s)	Blank(s)	Blank(s)	Blank(s)	Blank(s)	Blank(s)	Alive	Alive or dead of other cause	Alive or dead due to cancer	244	Alive	One primary only	Yes
70-74 years	Male	Widowed	White	Salivary Gland	Malignant	C08.0-Submandibular gland	8480	Malignant	Undifferentiated; anaplastic; Grade IV	8480/3: Mucinous adenocarcinoma	8440-8499: cystic, mucinous and serous neoplasms	Blank(s)	Unknown/unstaged	0	Blank(s)	None/Unknown	Yes	8	0	98	Blank(s)	Blank(s)	Blank(s)	Blank(s)	Blank(s)	Blank(s)	Miscellaneous Malignant Cancer	Dead (attributable to this cancer dx)	Alive or dead due to cancer	11	Dead	One primary only	Yes
55-59 years	Male	Married (including common law)	White	Salivary Gland	Malignant	C08.0-Submandibular gland	8440	Malignant	Moderately differentiated; Grade II	8440/3: Cystadenocarcinoma, NOS	8440-8499: cystic, mucinous and serous neoplasms	Blank(s)	Localized	20	Blank(s)	Beam radiation	No/Unknown	0	1	0	Blank(s)	Blank(s)	Blank(s)	Blank(s)	Blank(s)	Blank(s)	Rectum and Rectosigmoid Junction	Alive or dead of other cause	Dead (attributable to causes other than this cancer dx)	165	Dead	2nd of 2 or more primaries	No
75-79 years	Male	Married (including common law)	White	Salivary Gland	Malignant	C08.0-Submandibular gland	8200	Malignant	Unknown	8200/3: Adenoid cystic carcinoma	8140-8389: adenomas and adenocarcinomas	Blank(s)	Regional	20	Blank(s)	Beam radiation	No/Unknown	1	7	0	Blank(s)	Blank(s)	Blank(s)	Blank(s)	Blank(s)	Blank(s)	Salivary Gland	Dead (attributable to this cancer dx)	Alive or dead due to cancer	26	Dead	1st of 2 or more primaries	Yes
30-34 years	Female	Single (never married)	White	Salivary Gland	Malignant	C08.0-Submandibular gland	8200	Malignant	Unknown	8200/3: Adenoid cystic carcinoma	8140-8389: adenomas and adenocarcinomas	Blank(s)	Localized	40	Blank(s)	Beam radiation	No/Unknown	1	0	98	Blank(s)	Blank(s)	Blank(s)	Blank(s)	Blank(s)	Blank(s)	Alive	Alive or dead of other cause	Alive or dead due to cancer	218	Alive	One primary only	Yes
40-44 years	Female	Single (never married)	Black	Salivary Gland	Malignant	C08.0-Submandibular gland	8010	Malignant	Poorly differentiated; Grade III	8010/3: Carcinoma, NOS	8010-8049: epithelial neoplasms, NOS	Blank(s)	Localized	40	Blank(s)	Beam radiation	No/Unknown	0	10	0	Blank(s)	Blank(s)	Blank(s)	Blank(s)	Blank(s)	Blank(s)	Other Cause of Death	Alive or dead of other cause	Dead (attributable to causes other than this cancer dx)	125	Dead	One primary only	Yes
85+ years	Male	Married (including common law)	White	Salivary Gland	Malignant	C08.0-Submandibular gland	8200	Malignant	Unknown	8200/3: Adenoid cystic carcinoma	8140-8389: adenomas and adenocarcinomas	Blank(s)	Regional	27	Blank(s)	Beam radiation	No/Unknown	0	1	0	Blank(s)	Blank(s)	Blank(s)	Blank(s)	Blank(s)	Blank(s)	Chronic Obstructive Pulmonary Disease and Allied Cond	Alive or dead of other cause	Dead (attributable to causes other than this cancer dx)	30	Dead	One primary only	Yes
60-64 years	Male	Married (including common law)	Asian or Pacific Islander	Salivary Gland	Malignant	C08.0-Submandibular gland	8481	Malignant	Poorly differentiated; Grade III	8481/3: Mucin-producing adenocarcinoma	8440-8499: cystic, mucinous and serous neoplasms	Blank(s)	Distant	31	Blank(s)	Beam radiation	No/Unknown	0	9	2	Blank(s)	Blank(s)	Blank(s)	Blank(s)	Blank(s)	Blank(s)	Salivary Gland	Dead (attributable to this cancer dx)	Alive or dead due to cancer	18	Dead	One primary only	Yes
65-69 years	Male	Divorced	White	Salivary Gland	Malignant	C08.0-Submandibular gland	8140	Malignant	Moderately differentiated; Grade II	8140/3: Adenocarcinoma, NOS	8140-8389: adenomas and adenocarcinomas	Localized	Localized	27	None	Beam radiation	No/Unknown	0	0	98	Blank(s)	24	100	0	3	0	Prostate	Alive or dead of other cause	Dead (attributable to causes other than this cancer dx)	91	Dead	2nd of 2 or more primaries	No
70-74 years	Female	Widowed	White	Salivary Gland	Malignant	C08.0-Submandibular gland	8070	Malignant	Unknown	8070/3: Squamous cell carcinoma, NOS	8050-8089: squamous cell neoplasms	Blank(s)	Localized	20	Blank(s)	None/Unknown	No/Unknown	0	18	0	Blank(s)	Blank(s)	Blank(s)	Blank(s)	Blank(s)	Blank(s)	Lung and Bronchus	Dead (attributable to this cancer dx)	Alive or dead due to cancer	58	Dead	One primary only	Yes
60-64 years	Female	Single (never married)	White	Salivary Gland	Malignant	C08.0-Submandibular gland	8200	Malignant	Moderately differentiated; Grade II	8200/3: Adenoid cystic carcinoma	8140-8389: adenomas and adenocarcinomas	Distant	Distant	0	None	Beam radiation	No/Unknown	2	0	98	Blank(s)	61	710	200	1	0	Salivary Gland	Dead (attributable to this cancer dx)	Alive or dead due to cancer	3	Dead	One primary only	Yes
75-79 years	Female	Widowed	White	NHL - Extranodal	Malignant	C08.0-Submandibular gland	9695	Malignant	B-cell; pre-B; B-precursor	9695/3: Follicular lymphoma, grade 1	9670-9699: nhl - mature b-cell lymphomas	Blank(s)	Localized	27	None	None/Unknown	Yes	0	99	99	Blank(s)	Blank(s)	Blank(s)	Blank(s)	Blank(s)	Blank(s)	Other Cause of Death	Alive or dead of other cause	Dead (attributable to causes other than this cancer dx)	195	Dead	One primary only	Yes
75-79 years	Female	Married (including common law)	White	Salivary Gland	Malignant	C08.0-Submandibular gland	8430	Malignant	Poorly differentiated; Grade III	8430/3: Mucoepidermoid carcinoma	8430-8439: mucoepidermoid neoplasms	Blank(s)	Localized	27	None	None/Unknown	No/Unknown	1	0	98	Blank(s)	Blank(s)	Blank(s)	Blank(s)	Blank(s)	Blank(s)	Miscellaneous Malignant Cancer	Dead (attributable to this cancer dx)	Alive or dead due to cancer	56	Dead	One primary only	Yes
80-84 years	Male	Married (including common law)	White	Salivary Gland	Malignant	C08.0-Submandibular gland	8070	Malignant	Unknown	8070/3: Squamous cell carcinoma, NOS	8050-8089: squamous cell neoplasms	Unknown/unstaged	Blank(s)	99	Unknown or not applicable	None/Unknown	No/Unknown	Blank(s)	99	99	999	Blank(s)	Blank(s)	Blank(s)	Blank(s)	Blank(s)	Urinary Bladder	Alive or dead of other cause	Dead (attributable to causes other than this cancer dx)	3	Dead	5th of 5 or more primaries	No
50-54 years	Male	Married (including common law)	White	Salivary Gland	Malignant	C08.0-Submandibular gland	8940	Malignant	Poorly differentiated; Grade III	8940/3: Mixed tumor, malignant, NOS	8930-8999: complex mixed and stromal neoplasms	Blank(s)	Distant	40	4 or more regional lymph nodes removed	Beam radiation	Yes	1	19	13	Blank(s)	Blank(s)	Blank(s)	Blank(s)	Blank(s)	Blank(s)	Salivary Gland	Dead (attributable to this cancer dx)	Alive or dead due to cancer	18	Dead	One primary only	Yes
45-49 years	Female	Married (including common law)	White	Salivary Gland	Malignant	C08.0-Submandibular gland	8200	Malignant	Unknown	8200/3: Adenoid cystic carcinoma	8140-8389: adenomas and adenocarcinomas	Blank(s)	Localized	41	1 to 3 regional lymph nodes removed	None/Unknown	No/Unknown	0	2	0	Blank(s)	Blank(s)	Blank(s)	Blank(s)	Blank(s)	Blank(s)	Alive	Alive or dead of other cause	Alive or dead due to cancer	206	Alive	One primary only	Yes
40-44 years	Female	Unknown	White	NHL - Extranodal	Malignant	C08.0-Submandibular gland	9699	Malignant	B-cell; pre-B; B-precursor	9699/3: Extranodal marginal zone lymphoma of mucosal-assoc. lymphoid tissue-MALT	9670-9699: nhl - mature b-cell lymphomas	Blank(s)	Localized	0	Blank(s)	None/Unknown	No/Unknown	Blank(s)	99	99	Blank(s)	Blank(s)	Blank(s)	Blank(s)	Blank(s)	Blank(s)	Alive	Alive or dead of other cause	Alive or dead due to cancer	216	Alive	One primary only	Yes
75-79 years	Male	Married (including common law)	White	Salivary Gland	Malignant	C08.0-Submandibular gland	8940	Malignant	Poorly differentiated; Grade III	8940/3: Mixed tumor, malignant, NOS	8930-8999: complex mixed and stromal neoplasms	Distant	Distant	27	4 or more regional lymph nodes removed	Beam radiation	Yes	1	29	21	Blank(s)	50	400	220	3	3	Stomach	Alive or dead of other cause	Dead (attributable to causes other than this cancer dx)	18	Dead	2nd of 2 or more primaries	No
85+ years	Male	Single (never married)	White	Salivary Gland	Malignant	C08.0-Submandibular gland	8070	Malignant	Unknown	8070/3: Squamous cell carcinoma, NOS	8050-8089: squamous cell neoplasms	Regional	Regional	0	None	Beam radiation	No/Unknown	2	0	98	Blank(s)	50	400	0	0	0	Non-Melanoma Skin	Dead (attributable to this cancer dx)	Alive or dead due to cancer	3	Dead	2nd of 2 or more primaries	No
55-59 years	Male	Married (including common law)	White	Salivary Gland	Malignant	C08.0-Submandibular gland	8200	Malignant	Undifferentiated; anaplastic; Grade IV	8200/3: Adenoid cystic carcinoma	8140-8389: adenomas and adenocarcinomas	Blank(s)	Regional	20	4 or more regional lymph nodes removed	None/Unknown	No/Unknown	0	6	3	Blank(s)	Blank(s)	Blank(s)	Blank(s)	Blank(s)	Blank(s)	Salivary Gland	Dead (attributable to this cancer dx)	Alive or dead due to cancer	51	Dead	One primary only	Yes
35-39 years	Female	Divorced	White	Salivary Gland	Malignant	C08.0-Submandibular gland	8200	Malignant	Unknown	8200/3: Adenoid cystic carcinoma	8140-8389: adenomas and adenocarcinomas	Blank(s)	Localized	27	None	None/Unknown	No/Unknown	0	30	0	Blank(s)	Blank(s)	Blank(s)	Blank(s)	Blank(s)	Blank(s)	Alive	Alive or dead of other cause	Alive or dead due to cancer	205	Alive	One primary only	Yes
60-64 years	Male	Single (never married)	White	Salivary Gland	Malignant	C08.0-Submandibular gland	8200	Malignant	Moderately differentiated; Grade II	8200/3: Adenoid cystic carcinoma	8140-8389: adenomas and adenocarcinomas	Regional	Regional	27	1 to 3 regional lymph nodes removed	Beam radiation	No/Unknown	0	2	0	Blank(s)	999	400	0	3	3	Miscellaneous Malignant Cancer	Dead (attributable to this cancer dx)	Alive or dead due to cancer	128	Dead	2nd of 2 or more primaries	No
85+ years	Female	Widowed	White	Salivary Gland	Malignant	C08.0-Submandibular gland	8071	Malignant	Poorly differentiated; Grade III	8071/3: Squamous cell carcinoma, keratinizing, NOS	8050-8089: squamous cell neoplasms	Regional	Regional	42	4 or more regional lymph nodes removed	None/Unknown	No/Unknown	0	97	97	Blank(s)	999	500	290	3	3	Miscellaneous Malignant Cancer	Dead (attributable to this cancer dx)	Alive or dead due to cancer	2	Dead	One primary only	Yes
85+ years	Female	Widowed	White	NHL - Extranodal	Malignant	C08.0-Submandibular gland	9690	Malignant	B-cell; pre-B; B-precursor	9690/3: Follicular lymphoma	9670-9699: nhl - mature b-cell lymphomas	Blank(s)	Regional	20	Number of regional lymph nodes removed unknown	None/Unknown	No/Unknown	0	99	99	Blank(s)	Blank(s)	Blank(s)	Blank(s)	Blank(s)	Blank(s)	Diseases of Heart	Alive or dead of other cause	Dead (attributable to causes other than this cancer dx)	27	Dead	One primary only	Yes
85+ years	Female	Married (including common law)	White	NHL - Extranodal	Malignant	C08.0-Submandibular gland	9691	Malignant	Unknown	9691/3: Follicular lymphoma, grade 2	9670-9699: nhl - mature b-cell lymphomas	Distant	Distant	0	None	None/Unknown	No/Unknown	Blank(s)	99	99	Blank(s)	988	330	988	0	9	Septicemia	Alive or dead of other cause	Dead (attributable to causes other than this cancer dx)	84	Dead	One primary only	Yes
70-74 years	Female	Widowed	White	Salivary Gland	Malignant	C08.0-Submandibular gland	8200	Malignant	Poorly differentiated; Grade III	8200/3: Adenoid cystic carcinoma	8140-8389: adenomas and adenocarcinomas	Regional	Regional	27	4 or more regional lymph nodes removed	Beam radiation	No/Unknown	0	26	5	Blank(s)	45	500	290	3	3	Miscellaneous Malignant Cancer	Dead (attributable to this cancer dx)	Alive or dead due to cancer	33	Dead	One primary only	Yes
60-64 years	Female	Married (including common law)	White	Salivary Gland	Malignant	C08.0-Submandibular gland	8430	Malignant	Moderately differentiated; Grade II	8430/3: Mucoepidermoid carcinoma	8430-8439: mucoepidermoid neoplasms	Regional	Regional	40	4 or more regional lymph nodes removed	Beam radiation	No/Unknown	1	37	0	Blank(s)	30	400	0	3	3	Alive	Alive or dead of other cause	Alive or dead due to cancer	99	Alive	2nd of 2 or more primaries	No
60-64 years	Male	Married (including common law)	White	Salivary Gland	Malignant	C08.0-Submandibular gland	8070	Malignant	Poorly differentiated; Grade III	8070/3: Squamous cell carcinoma, NOS	8050-8089: squamous cell neoplasms	Regional	Regional	41	4 or more regional lymph nodes removed	Beam radiation	Yes	1	26	2	Blank(s)	55	400	200	3	3	Tongue	Dead (attributable to this cancer dx)	Alive or dead due to cancer	19	Dead	2nd of 2 or more primaries	No
45-49 years	Female	Married (including common law)	Asian or Pacific Islander	Salivary Gland	Malignant	C08.0-Submandibular gland	8430	Malignant	Well differentiated; Grade I	8430/3: Mucoepidermoid carcinoma	8430-8439: mucoepidermoid neoplasms	Localized	Localized	41	None	Beam radiation	No/Unknown	0	0	98	Blank(s)	10	100	0	3	0	Alive	Alive or dead of other cause	Alive or dead due to cancer	198	Alive	One primary only	Yes
75-79 years	Male	Married (including common law)	White	Salivary Gland	Malignant	C08.0-Submandibular gland	8200	Malignant	Unknown	8200/3: Adenoid cystic carcinoma	8140-8389: adenomas and adenocarcinomas	Regional	Regional	27	1 to 3 regional lymph nodes removed	Beam radiation	No/Unknown	0	2	0	Blank(s)	30	400	0	3	3	Alive	Alive or dead of other cause	Alive or dead due to cancer	177	Alive	One primary only	Yes
50-54 years	Male	Married (including common law)	White	NHL - Extranodal	Malignant	C08.0-Submandibular gland	9680	Malignant	B-cell; pre-B; B-precursor	9680/3: Diffuse large B-cell lymphoma (DLBCL), NOS	9670-9699: nhl - mature b-cell lymphomas	Regional	Regional	40	Unknown or not applicable	None/Unknown	Yes	0	99	99	Blank(s)	988	210	988	0	9	Alive	Alive or dead of other cause	Alive or dead due to cancer	193	Alive	One primary only	Yes
55-59 years	Female	Widowed	White	Salivary Gland	Malignant	C08.0-Submandibular gland	8140	Malignant	Moderately differentiated; Grade II	8140/3: Adenocarcinoma, NOS	8140-8389: adenomas and adenocarcinomas	Localized	Localized	20	None	None/Unknown	No/Unknown	0	0	98	Blank(s)	30	300	0	3	0	Alive	Alive or dead of other cause	Alive or dead due to cancer	197	Alive	One primary only	Yes
55-59 years	Male	Married (including common law)	White	Salivary Gland	Malignant	C08.0-Submandibular gland	8200	Malignant	Unknown	8200/3: Adenoid cystic carcinoma	8140-8389: adenomas and adenocarcinomas	Localized	Localized	20	None	Beam radiation	No/Unknown	0	0	98	Blank(s)	12	100	0	3	0	Alive	Alive or dead of other cause	Alive or dead due to cancer	192	Alive	One primary only	Yes
70-74 years	Female	Married (including common law)	White	Salivary Gland	Malignant	C08.0-Submandibular gland	8200	Malignant	Unknown	8200/3: Adenoid cystic carcinoma	8140-8389: adenomas and adenocarcinomas	Localized	Localized	27	4 or more regional lymph nodes removed	None/Unknown	No/Unknown	1	34	0	Blank(s)	20	100	0	3	3	Alive	Alive or dead of other cause	Alive or dead due to cancer	113	Alive	2nd of 2 or more primaries	No
40-44 years	Male	Divorced	White	Salivary Gland	Malignant	C08.0-Submandibular gland	8430	Malignant	Unknown	8430/3: Mucoepidermoid carcinoma	8430-8439: mucoepidermoid neoplasms	Unknown/unstaged	Unknown/unstaged	27	1 to 3 regional lymph nodes removed	Beam radiation	Yes	0	2	0	Blank(s)	120	999	0	1	3	Miscellaneous Malignant Cancer	Dead (attributable to this cancer dx)	Alive or dead due to cancer	23	Dead	1st of 2 or more primaries	Yes
75-79 years	Male	Married (including common law)	White	Salivary Gland	Malignant	C08.0-Submandibular gland	8140	Malignant	Poorly differentiated; Grade III	8140/3: Adenocarcinoma, NOS	8140-8389: adenomas and adenocarcinomas	Regional	Regional	27	1 to 3 regional lymph nodes removed	Beam radiation	No/Unknown	0	1	0	Blank(s)	20	350	0	3	3	Alive	Alive or dead of other cause	Alive or dead due to cancer	184	Alive	One primary only	Yes
80-84 years	Male	Married (including common law)	White	Salivary Gland	Malignant	C08.0-Submandibular gland	8070	Malignant	Unknown	8070/3: Squamous cell carcinoma, NOS	8050-8089: squamous cell neoplasms	Regional	Regional	27	4 or more regional lymph nodes removed	Beam radiation	No/Unknown	0	4	2	Blank(s)	999	400	100	3	3	Miscellaneous Malignant Cancer	Dead (attributable to this cancer dx)	Alive or dead due to cancer	26	Dead	1st of 2 or more primaries	Yes
65-69 years	Male	Married (including common law)	White	Salivary Gland	Malignant	C08.0-Submandibular gland	8200	Malignant	Unknown	8200/3: Adenoid cystic carcinoma	8140-8389: adenomas and adenocarcinomas	Regional	Regional	41	None	Beam radiation	Yes	0	0	98	Blank(s)	27	350	0	3	0	Alive	Alive or dead of other cause	Alive or dead due to cancer	169	Alive	1st of 2 or more primaries	Yes
80-84 years	Female	Widowed	White	Salivary Gland	Malignant	C08.0-Submandibular gland	8140	Malignant	Unknown	8140/3: Adenocarcinoma, NOS	8140-8389: adenomas and adenocarcinomas	Regional	Regional	27	None	None/Unknown	No/Unknown	0	0	98	Blank(s)	999	400	0	1	0	Diseases of Heart	Alive or dead of other cause	Dead (attributable to causes other than this cancer dx)	73	Dead	1st of 2 or more primaries	Yes
80-84 years	Female	Widowed	White	Salivary Gland	Malignant	C08.0-Submandibular gland	8070	Malignant	Poorly differentiated; Grade III	8070/3: Squamous cell carcinoma, NOS	8050-8089: squamous cell neoplasms	Regional	Regional	20	None	Beam radiation	No/Unknown	0	0	98	Blank(s)	999	400	0	3	0	Diseases of Heart	Alive or dead of other cause	Dead (attributable to causes other than this cancer dx)	65	Dead	2nd of 2 or more primaries	No
45-49 years	Male	Married (including common law)	White	Salivary Gland	Malignant	C08.0-Submandibular gland	8980	Malignant	Poorly differentiated; Grade III	8980/3: Carcinosarcoma, NOS	8930-8999: complex mixed and stromal neoplasms	Regional	Regional	40	4 or more regional lymph nodes removed	Beam radiation	Yes	1	16	4	Blank(s)	40	350	200	3	3	Alive	Alive or dead of other cause	Alive or dead due to cancer	140	Alive	2nd of 2 or more primaries	No
60-64 years	Female	Widowed	White	Salivary Gland	Malignant	C08.0-Submandibular gland	8200	Malignant	Moderately differentiated; Grade II	8200/3: Adenoid cystic carcinoma	8140-8389: adenomas and adenocarcinomas	Localized	Localized	20	4 or more regional lymph nodes removed	Beam radiation	No/Unknown	2	5	0	Blank(s)	32	100	0	3	3	Vulva	Alive or dead of other cause	Dead (attributable to causes other than this cancer dx)	101	Dead	2nd of 2 or more primaries	No
55-59 years	Female	Married (including common law)	White	Salivary Gland	Malignant	C08.0-Submandibular gland	8071	Malignant	Moderately differentiated; Grade II	8071/3: Squamous cell carcinoma, keratinizing, NOS	8050-8089: squamous cell neoplasms	Distant	Distant	0	None	Beam radiation	No/Unknown	5	0	98	Blank(s)	50	500	0	0	0	Miscellaneous Malignant Cancer	Dead (attributable to this cancer dx)	Alive or dead due to cancer	5	Dead	One primary only	Yes
60-64 years	Male	Married (including common law)	White	Salivary Gland	Malignant	C08.0-Submandibular gland	8140	Malignant	Poorly differentiated; Grade III	8140/3: Adenocarcinoma, NOS	8140-8389: adenomas and adenocarcinomas	Distant	Distant	40	4 or more regional lymph nodes removed	Beam radiation	Yes	2	65	3	Blank(s)	55	400	220	3	3	Alive	Alive or dead of other cause	Alive or dead due to cancer	156	Alive	2nd of 2 or more primaries	No
45-49 years	Female	Single (never married)	White	Salivary Gland	Malignant	C08.0-Submandibular gland	8430	Malignant	Well differentiated; Grade I	8430/3: Mucoepidermoid carcinoma	8430-8439: mucoepidermoid neoplasms	Localized	Localized	20	None	None/Unknown	No/Unknown	0	0	98	Blank(s)	16	100	0	3	0	Other Cause of Death	Alive or dead of other cause	Dead (attributable to causes other than this cancer dx)	117	Dead	1st of 2 or more primaries	Yes
30-34 years	Female	Married (including common law)	White	Salivary Gland	Malignant	C08.0-Submandibular gland	8200	Malignant	Unknown	8200/3: Adenoid cystic carcinoma	8140-8389: adenomas and adenocarcinomas	Localized	Localized	20	4 or more regional lymph nodes removed	Beam radiation	Yes	0	29	0	Blank(s)	24	100	0	3	3	Alive	Alive or dead of other cause	Alive or dead due to cancer	174	Alive	1st of 2 or more primaries	Yes
75-79 years	Female	Married (including common law)	White	NHL - Extranodal	Malignant	C08.0-Submandibular gland	9695	Malignant	Unknown	9695/3: Follicular lymphoma, grade 1	9670-9699: nhl - mature b-cell lymphomas	Localized	Localized	31	None	None/Unknown	Yes	0	99	99	Blank(s)	988	110	988	0	9	Cerebrovascular Diseases	Alive or dead of other cause	Dead (attributable to causes other than this cancer dx)	124	Dead	One primary only	Yes
70-74 years	Male	Married (including common law)	White	Salivary Gland	Malignant	C08.0-Submandibular gland	8200	Malignant	Unknown	8200/3: Adenoid cystic carcinoma	8140-8389: adenomas and adenocarcinomas	Regional	Regional	30	None	Beam radiation	No/Unknown	1	0	98	Blank(s)	20	350	0	3	0	Diseases of Heart	Alive or dead of other cause	Dead (attributable to causes other than this cancer dx)	78	Dead	2nd of 2 or more primaries	No
35-39 years	Female	Married (including common law)	White	Salivary Gland	Malignant	C08.0-Submandibular gland	8200	Malignant	Unknown	8200/3: Adenoid cystic carcinoma	8140-8389: adenomas and adenocarcinomas	Localized	Localized	20	4 or more regional lymph nodes removed	None/Unknown	No/Unknown	1	5	0	Blank(s)	999	300	0	3	3	Alive	Alive or dead of other cause	Alive or dead due to cancer	179	Alive	1st of 2 or more primaries	Yes
60-64 years	Male	Married (including common law)	White	NHL - Extranodal	Malignant	C08.0-Submandibular gland	9690	Malignant	Unknown	9690/3: Follicular lymphoma	9670-9699: nhl - mature b-cell lymphomas	Localized	Localized	0	None	Beam radiation	No/Unknown	4	99	99	Blank(s)	988	110	988	0	9	Alive	Alive or dead of other cause	Alive or dead due to cancer	158	Alive	One primary only	Yes
65-69 years	Female	Widowed	White	Salivary Gland	Malignant	C08.0-Submandibular gland	8140	Malignant	Poorly differentiated; Grade III	8140/3: Adenocarcinoma, NOS	8140-8389: adenomas and adenocarcinomas	Distant	Distant	0	1 to 3 regional lymph nodes removed	Beam radiation	No/Unknown	0	2	2	Blank(s)	999	999	100	1	3	Salivary Gland	Dead (attributable to this cancer dx)	Alive or dead due to cancer	4	Dead	One primary only	Yes
55-59 years	Female	Married (including common law)	White	Salivary Gland	Malignant	C08.0-Submandibular gland	8140	Malignant	Poorly differentiated; Grade III	8140/3: Adenocarcinoma, NOS	8140-8389: adenomas and adenocarcinomas	Regional	Regional	41	4 or more regional lymph nodes removed	Beam radiation	No/Unknown	0	38	8	Blank(s)	15	100	200	3	3	Alive	Alive or dead of other cause	Alive or dead due to cancer	158	Alive	One primary only	Yes
70-74 years	Male	Married (including common law)	White	Salivary Gland	Malignant	C08.0-Submandibular gland	8940	Malignant	Unknown	8940/3: Mixed tumor, malignant, NOS	8930-8999: complex mixed and stromal neoplasms	Localized	Localized	50	4 or more regional lymph nodes removed	Beam radiation	No/Unknown	0	43	0	Blank(s)	40	100	0	3	3	Alive	Alive or dead of other cause	Alive or dead due to cancer	165	Alive	One primary only	Yes
70-74 years	Male	Married (including common law)	White	NHL - Extranodal	Malignant	C08.0-Submandibular gland	9591	Malignant	B-cell; pre-B; B-precursor	9591/3: Non-Hodgkin lymphoma, NOS	9590-9599: malignant lymphomas, NOS or diffuse	Localized	Localized	0	None	Beam radiation	No/Unknown	2	99	99	Blank(s)	988	110	988	0	9	Non-Hodgkin Lymphoma	Dead (attributable to this cancer dx)	Alive or dead due to cancer	118	Dead	One primary only	Yes
70-74 years	Male	Married (including common law)	Black	Salivary Gland	Malignant	C08.0-Submandibular gland	8500	Malignant	Unknown	8500/3: Infiltrating duct carcinoma, NOS	8500-8549: ductal and lobular neoplasms	Regional	Regional	27	4 or more regional lymph nodes removed	Beam radiation	No/Unknown	1	12	1	Blank(s)	28	100	100	3	3	Other Cause of Death	Alive or dead of other cause	Dead (attributable to causes other than this cancer dx)	77	Dead	One primary only	Yes
80-84 years	Female	Widowed	White	Salivary Gland	Malignant	C08.0-Submandibular gland	8940	Malignant	Poorly differentiated; Grade III	8940/3: Mixed tumor, malignant, NOS	8930-8999: complex mixed and stromal neoplasms	Regional	Regional	30	None	None/Unknown	No/Unknown	0	0	98	Blank(s)	47	400	999	3	0	Miscellaneous Malignant Cancer	Dead (attributable to this cancer dx)	Alive or dead due to cancer	20	Dead	One primary only	Yes
50-54 years	Male	Married (including common law)	Black	Salivary Gland	Malignant	C08.0-Submandibular gland	8290	Malignant	Unknown	8290/3: Oxyphilic adenocarcinoma	8140-8389: adenomas and adenocarcinomas	Unknown/unstaged	Unknown/unstaged	90	4 or more regional lymph nodes removed	None/Unknown	No/Unknown	0	0	98	Blank(s)	999	999	999	9	9	Salivary Gland	Dead (attributable to this cancer dx)	Alive or dead due to cancer	24	Dead	One primary only	Yes
40-44 years	Male	Divorced	White	Salivary Gland	Malignant	C08.0-Submandibular gland	8140	Malignant	Poorly differentiated; Grade III	8140/3: Adenocarcinoma, NOS	8140-8389: adenomas and adenocarcinomas	Regional	Regional	27	1 to 3 regional lymph nodes removed	Beam radiation	Yes	0	1	1	Blank(s)	32	400	100	3	3	Salivary Gland	Dead (attributable to this cancer dx)	Alive or dead due to cancer	11	Dead	One primary only	Yes
55-59 years	Male	Single (never married)	White	Salivary Gland	Malignant	C08.0-Submandibular gland	8562	Malignant	Unknown	8562/3: Epithelial-myoepithelial carcinoma	8560-8579: complex epithelial neoplasms	Localized	Localized	90	4 or more regional lymph nodes removed	Recommended, unknown if administered	No/Unknown	0	17	0	Blank(s)	22	310	0	3	3	Alive	Alive or dead of other cause	Alive or dead due to cancer	100	Alive	2nd of 2 or more primaries	No
15-19 years	Male	Single (never married)	White	Salivary Gland	Malignant	C08.0-Submandibular gland	8083	Malignant	Undifferentiated; anaplastic; Grade IV	8083/3: Basaloid squamous cell carcinoma	8050-8089: squamous cell neoplasms	Regional	Regional	27	4 or more regional lymph nodes removed	Beam radiation	No/Unknown	0	30	1	Blank(s)	25	100	100	3	3	Alive	Alive or dead of other cause	Alive or dead due to cancer	150	Alive	One primary only	Yes
65-69 years	Female	Married (including common law)	Black	Salivary Gland	Malignant	C08.0-Submandibular gland	8200	Malignant	Unknown	8200/3: Adenoid cystic carcinoma	8140-8389: adenomas and adenocarcinomas	Regional	Blank(s)	32	4 or more regional lymph nodes removed	Beam radiation	No/Unknown	1	36	0	36	Blank(s)	Blank(s)	Blank(s)	Blank(s)	Blank(s)	Alive	Alive or dead of other cause	Alive or dead due to cancer	1	Alive	2nd of 2 or more primaries	No
70-74 years	Male	Married (including common law)	White	Salivary Gland	Malignant	C08.0-Submandibular gland	8430	Malignant	Moderately differentiated; Grade II	8430/3: Mucoepidermoid carcinoma	8430-8439: mucoepidermoid neoplasms	Localized	Localized	27	None	None/Unknown	No/Unknown	0	0	98	Blank(s)	30	300	0	3	0	Alive	Alive or dead of other cause	Alive or dead due to cancer	147	Alive	One primary only	Yes
80-84 years	Female	Married (including common law)	White	Salivary Gland	Malignant	C08.0-Submandibular gland	8500	Malignant	Poorly differentiated; Grade III	8500/3: Infiltrating duct carcinoma, NOS	8500-8549: ductal and lobular neoplasms	Localized	Localized	31	4 or more regional lymph nodes removed	Beam radiation	No/Unknown	2	16	0	18	Blank(s)	Blank(s)	Blank(s)	Blank(s)	Blank(s)	Alive	Alive or dead of other cause	Alive or dead due to cancer	45	Alive	2nd of 2 or more primaries	No
45-49 years	Male	Single (never married)	White	Salivary Gland	Malignant	C08.0-Submandibular gland	8147	Malignant	Poorly differentiated; Grade III	8147/3: Basal cell adenocarcinoma	8140-8389: adenomas and adenocarcinomas	Regional	Regional	50	4 or more regional lymph nodes removed	Beam radiation	No/Unknown	0	10	2	Blank(s)	30	500	290	3	3	Alive	Alive or dead of other cause	Alive or dead due to cancer	145	Alive	One primary only	Yes
60-64 years	Female	Divorced	White	Salivary Gland	Malignant	C08.0-Submandibular gland	8010	Malignant	Poorly differentiated; Grade III	8010/3: Carcinoma, NOS	8010-8049: epithelial neoplasms, NOS	Localized	Localized	30	4 or more regional lymph nodes removed	None/Unknown	No/Unknown	0	36	0	Blank(s)	25	310	0	3	3	Breast	Alive or dead of other cause	Dead (attributable to causes other than this cancer dx)	15	Dead	3rd of 3 or more primaries	No
25-29 years	Male	Married (including common law)	White	Salivary Gland	Malignant	C08.0-Submandibular gland	8430	Malignant	Moderately differentiated; Grade II	8430/3: Mucoepidermoid carcinoma	8430-8439: mucoepidermoid neoplasms	Regional	Regional	20	None	Beam radiation	No/Unknown	0	0	98	Blank(s)	12	350	0	3	0	Alive	Alive or dead of other cause	Alive or dead due to cancer	148	Alive	One primary only	Yes
80-84 years	Female	Unknown	White	Salivary Gland	Malignant	C08.0-Submandibular gland	8430	Malignant	Well differentiated; Grade I	8430/3: Mucoepidermoid carcinoma	8430-8439: mucoepidermoid neoplasms	Localized	Localized	20	None	None/Unknown	No/Unknown	0	0	98	Blank(s)	9	100	0	3	0	Alive	Alive or dead of other cause	Alive or dead due to cancer	145	Alive	One primary only	Yes
35-39 years	Female	Married (including common law)	White	Salivary Gland	Malignant	C08.0-Submandibular gland	8200	Malignant	Poorly differentiated; Grade III	8200/3: Adenoid cystic carcinoma	8140-8389: adenomas and adenocarcinomas	Regional	Regional	32	1 to 3 regional lymph nodes removed	Beam radiation	No/Unknown	0	1	0	Blank(s)	31	520	0	3	3	Alive	Alive or dead of other cause	Alive or dead due to cancer	155	Alive	One primary only	Yes
55-59 years	Male	Married (including common law)	White	NHL - Extranodal	Malignant	C08.0-Submandibular gland	9714	Malignant	T-cell	9714/3: Anaplastic large cell lymphoma, ALK-positive	9700-9719: nhl - mature t and nk-cell lymphomas	Localized	Localized	27	1 to 3 regional lymph nodes removed	None/Unknown	Yes	0	99	99	Blank(s)	988	110	988	0	9	Alive	Alive or dead of other cause	Alive or dead due to cancer	134	Alive	One primary only	Yes
70-74 years	Female	Married (including common law)	White	Salivary Gland	Malignant	C08.0-Submandibular gland	8200	Malignant	Unknown	8200/3: Adenoid cystic carcinoma	8140-8389: adenomas and adenocarcinomas	Regional	Regional	90	Number of regional lymph nodes removed unknown	Beam radiation	No/Unknown	2	6	0	Blank(s)	20	350	0	3	3	Alive	Alive or dead of other cause	Alive or dead due to cancer	26	Alive	2nd of 2 or more primaries	No
60-64 years	Female	Married (including common law)	White	Salivary Gland	Malignant	C08.0-Submandibular gland	8070	Malignant	Moderately differentiated; Grade II	8070/3: Squamous cell carcinoma, NOS	8050-8089: squamous cell neoplasms	Regional	Regional	40	4 or more regional lymph nodes removed	None/Unknown	No/Unknown	1	8	0	Blank(s)	4	400	0	3	3	Miscellaneous Malignant Cancer	Dead (attributable to this cancer dx)	Alive or dead due to cancer	10	Dead	One primary only	Yes
80-84 years	Female	Widowed	White	Salivary Gland	Malignant	C08.0-Submandibular gland	8480	Malignant	Unknown	8480/3: Mucinous adenocarcinoma	8440-8499: cystic, mucinous and serous neoplasms	Distant	Distant	0	Biopsy or aspiration of regional lymph node, NOS	None/Unknown	Yes	0	7	0	Blank(s)	999	999	0	1	0	Salivary Gland	Dead (attributable to this cancer dx)	Alive or dead due to cancer	3	Dead	One primary only	Yes
55-59 years	Male	Divorced	White	Salivary Gland	Malignant	C08.0-Submandibular gland	8140	Malignant	Poorly differentiated; Grade III	8140/3: Adenocarcinoma, NOS	8140-8389: adenomas and adenocarcinomas	Localized	Localized	90	None	None/Unknown	No/Unknown	1	0	98	Blank(s)	39	100	0	3	1	Other Cause of Death	Alive or dead of other cause	Dead (attributable to causes other than this cancer dx)	41	Dead	One primary only	Yes
55-59 years	Female	Married (including common law)	White	Salivary Gland	Malignant	C08.0-Submandibular gland	8811	Malignant	Well differentiated; Grade I	8811/3: Fibromyxosarcoma	8810-8839: fibromatous neoplasms	Localized	Localized	27	None	None/Unknown	No/Unknown	0	0	98	Blank(s)	999	100	0	0	0	Alive	Alive or dead of other cause	Alive or dead due to cancer	133	Alive	2nd of 2 or more primaries	No
05-09 years	Female	Single (never married)	White	Salivary Gland	Malignant	C08.0-Submandibular gland	8550	Malignant	Unknown	8550/3: Acinar cell carcinoma	8550-8559: acinar cell neoplasms	Localized	Localized	30	1 to 3 regional lymph nodes removed	None/Unknown	No/Unknown	1	1	0	Blank(s)	30	100	0	3	3	Alive	Alive or dead of other cause	Alive or dead due to cancer	134	Alive	One primary only	Yes
80-84 years	Female	Widowed	White	Salivary Gland	Malignant	C08.0-Submandibular gland	8430	Malignant	Unknown	8430/3: Mucoepidermoid carcinoma	8430-8439: mucoepidermoid neoplasms	Unknown/unstaged	Unknown/unstaged	0	None	None/Unknown	No/Unknown	Blank(s)	99	99	Blank(s)	999	999	0	9	9	Diseases of Heart	Alive or dead of other cause	Dead (attributable to causes other than this cancer dx)	132	Dead	1st of 2 or more primaries	Yes
25-29 years	Male	Married (including common law)	White	Salivary Gland	Malignant	C08.0-Submandibular gland	8550	Malignant	Unknown	8550/3: Acinar cell carcinoma	8550-8559: acinar cell neoplasms	Localized	Localized	27	None	Beam radiation	No/Unknown	1	0	98	Blank(s)	33	310	0	3	0	Alive	Alive or dead of other cause	Alive or dead due to cancer	143	Alive	One primary only	Yes
80-84 years	Male	Married (including common law)	White	Salivary Gland	Malignant	C08.0-Submandibular gland	8200	Malignant	Unknown	8200/3: Adenoid cystic carcinoma	8140-8389: adenomas and adenocarcinomas	Regional	Regional	40	None	Beam radiation	No/Unknown	0	0	98	Blank(s)	34	408	0	3	0	Nasopharynx	Dead (attributable to this cancer dx)	Alive or dead due to cancer	45	Dead	One primary only	Yes
55-59 years	Female	Widowed	Black	Salivary Gland	Malignant	C08.0-Submandibular gland	8200	Malignant	Unknown	8200/3: Adenoid cystic carcinoma	8140-8389: adenomas and adenocarcinomas	Localized	Localized	27	1 to 3 regional lymph nodes removed	Beam radiation	No/Unknown	2	1	0	Blank(s)	16	100	0	3	3	Alive	Alive or dead of other cause	Alive or dead due to cancer	130	Alive	One primary only	Yes
60-64 years	Female	Married (including common law)	White	NHL - Extranodal	Malignant	C08.0-Submandibular gland	9699	Malignant	B-cell; pre-B; B-precursor	9699/3: Extranodal marginal zone lymphoma of mucosal-assoc. lymphoid tissue-MALT	9670-9699: nhl - mature b-cell lymphomas	Regional	Regional	27	1 to 3 regional lymph nodes removed	None/Unknown	No/Unknown	0	99	99	Blank(s)	988	210	988	0	9	Alive	Alive or dead of other cause	Alive or dead due to cancer	124	Alive	One primary only	Yes
75-79 years	Female	Widowed	White	Salivary Gland	Malignant	C08.0-Submandibular gland	8200	Malignant	Unknown	8200/3: Adenoid cystic carcinoma	8140-8389: adenomas and adenocarcinomas	Localized	Localized	41	4 or more regional lymph nodes removed	Beam radiation	No/Unknown	0	4	0	Blank(s)	20	100	0	3	3	Alive	Alive or dead of other cause	Alive or dead due to cancer	122	Alive	1st of 2 or more primaries	Yes
50-54 years	Female	Widowed	White	Salivary Gland	Malignant	C08.0-Submandibular gland	8200	Malignant	Well differentiated; Grade I	8200/3: Adenoid cystic carcinoma	8140-8389: adenomas and adenocarcinomas	Localized	Localized	30	4 or more regional lymph nodes removed	None/Unknown	No/Unknown	0	8	0	Blank(s)	14	100	0	3	3	Alive	Alive or dead of other cause	Alive or dead due to cancer	127	Alive	One primary only	Yes
30-34 years	Male	Single (never married)	White	Salivary Gland	Malignant	C08.0-Submandibular gland	8430	Malignant	Moderately differentiated; Grade II	8430/3: Mucoepidermoid carcinoma	8430-8439: mucoepidermoid neoplasms	Localized	Localized	30	None	Beam radiation	No/Unknown	0	0	98	Blank(s)	10	100	0	3	0	Alive	Alive or dead of other cause	Alive or dead due to cancer	120	Alive	One primary only	Yes
60-64 years	Male	Married (including common law)	White	Salivary Gland	Malignant	C08.0-Submandibular gland	8140	Malignant	Poorly differentiated; Grade III	8140/3: Adenocarcinoma, NOS	8140-8389: adenomas and adenocarcinomas	Localized	Localized	30	4 or more regional lymph nodes removed	Beam radiation	No/Unknown	1	7	0	Blank(s)	27	100	0	3	3	Alive	Alive or dead of other cause	Alive or dead due to cancer	120	Alive	1st of 2 or more primaries	Yes
45-49 years	Female	Single (never married)	Black	Salivary Gland	Malignant	C08.0-Submandibular gland	8200	Malignant	Unknown	8200/3: Adenoid cystic carcinoma	8140-8389: adenomas and adenocarcinomas	Regional	Regional	31	4 or more regional lymph nodes removed	None/Unknown	No/Unknown	0	7	0	Blank(s)	17	400	0	3	3	Alive	Alive or dead of other cause	Alive or dead due to cancer	131	Alive	One primary only	Yes
70-74 years	Female	Widowed	White	Salivary Gland	Malignant	C08.0-Submandibular gland	8200	Malignant	Unknown	8200/3: Adenoid cystic carcinoma	8140-8389: adenomas and adenocarcinomas	Localized	Localized	30	1 to 3 regional lymph nodes removed	None/Unknown	No/Unknown	2	2	0	Blank(s)	12	100	0	3	3	Alive	Alive or dead of other cause	Alive or dead due to cancer	125	Alive	One primary only	Yes
70-74 years	Male	Married (including common law)	White	Salivary Gland	Malignant	C08.0-Submandibular gland	8574	Malignant	Poorly differentiated; Grade III	8574/3: Adenocarcinoma with neuroendocrine differentiation	8560-8579: complex epithelial neoplasms	Unknown/unstaged	Unknown/unstaged	0	None	None/Unknown	No/Unknown	Blank(s)	99	99	Blank(s)	999	999	999	1	9	Lung and Bronchus	Alive or dead of other cause	Dead (attributable to causes other than this cancer dx)	6	Dead	1st of 2 or more primaries	Yes
65-69 years	Male	Unknown	White	Salivary Gland	Malignant	C08.0-Submandibular gland	8010	Malignant	Unknown	8010/3: Carcinoma, NOS	8010-8049: epithelial neoplasms, NOS	Unknown/unstaged	Unknown/unstaged	0	None	None/Unknown	No/Unknown	Blank(s)	0	98	Blank(s)	25	999	0	1	0	Alive	Alive or dead of other cause	Alive or dead due to cancer	111	Alive	One primary only	Yes
85+ years	Male	Married (including common law)	White	Salivary Gland	Malignant	C08.0-Submandibular gland	8246	Malignant	Poorly differentiated; Grade III	8246/3: Neuroendocrine carcinoma, NOS	8140-8389: adenomas and adenocarcinomas	Distant	Distant	0	None	None/Unknown	Yes	0	99	99	Blank(s)	120	999	999	0	0	Miscellaneous Malignant Cancer	Dead (attributable to this cancer dx)	Alive or dead due to cancer	14	Dead	One primary only	Yes
75-79 years	Male	Married (including common law)	White	NHL - Extranodal	Malignant	C08.0-Submandibular gland	9680	Malignant	B-cell; pre-B; B-precursor	9680/3: Diffuse large B-cell lymphoma (DLBCL), NOS	9670-9699: nhl - mature b-cell lymphomas	Distant	Distant	0	None	None/Unknown	Yes	1	99	99	Blank(s)	988	800	988	0	9	Alive	Alive or dead of other cause	Alive or dead due to cancer	107	Alive	One primary only	Yes
75-79 years	Male	Married (including common law)	White	Salivary Gland	Malignant	C08.0-Submandibular gland	8200	Malignant	Unknown	8200/3: Adenoid cystic carcinoma	8140-8389: adenomas and adenocarcinomas	Regional	Regional	30	1 to 3 regional lymph nodes removed	Beam radiation	No/Unknown	0	2	0	Blank(s)	40	400	0	3	3	Diseases of Heart	Alive or dead of other cause	Dead (attributable to causes other than this cancer dx)	50	Dead	One primary only	Yes
55-59 years	Male	Single (never married)	White	NHL - Extranodal	Malignant	C08.0-Submandibular gland	9680	Malignant	B-cell; pre-B; B-precursor	9680/3: Diffuse large B-cell lymphoma (DLBCL), NOS	9670-9699: nhl - mature b-cell lymphomas	Distant	Distant	27	None	None/Unknown	Yes	1	99	99	Blank(s)	988	300	988	0	9	Non-Hodgkin Lymphoma	Dead (attributable to this cancer dx)	Alive or dead due to cancer	12	Dead	One primary only	Yes
60-64 years	Female	Widowed	Asian or Pacific Islander	Salivary Gland	Malignant	C08.0-Submandibular gland	8430	Malignant	Undifferentiated; anaplastic; Grade IV	8430/3: Mucoepidermoid carcinoma	8430-8439: mucoepidermoid neoplasms	Regional	Regional	50	1 to 3 regional lymph nodes removed	Beam radiation	No/Unknown	0	2	0	Blank(s)	110	500	0	3	3	Alive	Alive or dead of other cause	Alive or dead due to cancer	126	Alive	One primary only	Yes
55-59 years	Male	Married (including common law)	White	Salivary Gland	Malignant	C08.0-Submandibular gland	8430	Malignant	Undifferentiated; anaplastic; Grade IV	8430/3: Mucoepidermoid carcinoma	8430-8439: mucoepidermoid neoplasms	Distant	Distant	31	4 or more regional lymph nodes removed	Beam radiation	Yes	1	38	6	Blank(s)	40	350	220	3	3	Miscellaneous Malignant Cancer	Dead (attributable to this cancer dx)	Alive or dead due to cancer	66	Dead	One primary only	Yes
75-79 years	Male	Married (including common law)	White	Salivary Gland	Malignant	C08.0-Submandibular gland	8430	Malignant	Moderately differentiated; Grade II	8430/3: Mucoepidermoid carcinoma	8430-8439: mucoepidermoid neoplasms	Localized	Localized	30	None	None/Unknown	No/Unknown	2	0	98	Blank(s)	10	100	0	3	0	Other Cause of Death	Alive or dead of other cause	Dead (attributable to causes other than this cancer dx)	74	Dead	One primary only	Yes
65-69 years	Female	Married (including common law)	White	NHL - Extranodal	Malignant	C08.0-Submandibular gland	9690	Malignant	Unknown	9690/3: Follicular lymphoma	9670-9699: nhl - mature b-cell lymphomas	Localized	Blank(s)	0	Unknown or not applicable	None/Unknown	No/Unknown	Blank(s)	99	99	999	Blank(s)	Blank(s)	Blank(s)	Blank(s)	Blank(s)	Alive	Alive or dead of other cause	Alive or dead due to cancer	31	Alive	3rd of 3 or more primaries	No
55-59 years	Male	Single (never married)	Black	Salivary Gland	Malignant	C08.0-Submandibular gland	8200	Malignant	Well differentiated; Grade I	8200/3: Adenoid cystic carcinoma	8140-8389: adenomas and adenocarcinomas	Regional	Regional	27	None	Beam radiation	No/Unknown	0	0	98	Blank(s)	42	408	0	3	0	Alive	Alive or dead of other cause	Alive or dead due to cancer	90	Alive	One primary only	Yes
50-54 years	Female	Single (never married)	White	Salivary Gland	Malignant	C08.0-Submandibular gland	8010	Malignant	Moderately differentiated; Grade II	8010/3: Carcinoma, NOS	8010-8049: epithelial neoplasms, NOS	Localized	Localized	40	None	None/Unknown	No/Unknown	0	0	98	Blank(s)	1	300	0	3	0	Alive	Alive or dead of other cause	Alive or dead due to cancer	92	Alive	One primary only	Yes
60-64 years	Female	Married (including common law)	White	Salivary Gland	Malignant	C08.0-Submandibular gland	8200	Malignant	Well differentiated; Grade I	8200/3: Adenoid cystic carcinoma	8140-8389: adenomas and adenocarcinomas	Localized	Localized	30	1 to 3 regional lymph nodes removed	None/Unknown	No/Unknown	0	1	0	Blank(s)	25	100	0	3	3	Alive	Alive or dead of other cause	Alive or dead due to cancer	63	Alive	One primary only	Yes
75-79 years	Male	Married (including common law)	White	Salivary Gland	Malignant	C08.0-Submandibular gland	8070	Malignant	Poorly differentiated; Grade III	8070/3: Squamous cell carcinoma, NOS	8050-8089: squamous cell neoplasms	Distant	Distant	53	4 or more regional lymph nodes removed	None/Unknown	No/Unknown	0	97	97	Blank(s)	80	450	220	3	3	Miscellaneous Malignant Cancer	Dead (attributable to this cancer dx)	Alive or dead due to cancer	8	Dead	One primary only	Yes
70-74 years	Male	Divorced	White	NHL - Extranodal	Malignant	C08.0-Submandibular gland	9699	Malignant	B-cell; pre-B; B-precursor	9699/3: Extranodal marginal zone lymphoma of mucosal-assoc. lymphoid tissue-MALT	9670-9699: nhl - mature b-cell lymphomas	Localized	Localized	27	None	Beam radiation	No/Unknown	1	99	99	Blank(s)	988	110	988	0	9	Alive	Alive or dead of other cause	Alive or dead due to cancer	91	Alive	One primary only	Yes
80-84 years	Male	Married (including common law)	White	Salivary Gland	Malignant	C08.0-Submandibular gland	8010	Malignant	Undifferentiated; anaplastic; Grade IV	8010/3: Carcinoma, NOS	8010-8049: epithelial neoplasms, NOS	Regional	Regional	30	4 or more regional lymph nodes removed	Beam radiation	No/Unknown	2	24	1	Blank(s)	15	400	110	3	3	Diseases of Heart	Alive or dead of other cause	Dead (attributable to causes other than this cancer dx)	82	Dead	One primary only	Yes
40-44 years	Male	Single (never married)	Black	Salivary Gland	Malignant	C08.0-Submandibular gland	8010	Malignant	Unknown	8010/3: Carcinoma, NOS	8010-8049: epithelial neoplasms, NOS	Distant	Distant	27	1 to 3 regional lymph nodes removed	Beam radiation	No/Unknown	0	1	0	Blank(s)	45	400	0	3	3	Salivary Gland	Dead (attributable to this cancer dx)	Alive or dead due to cancer	3	Dead	One primary only	Yes
80-84 years	Female	Widowed	White	Salivary Gland	Malignant	C08.0-Submandibular gland	8430	Malignant	Well differentiated; Grade I	8430/3: Mucoepidermoid carcinoma	8430-8439: mucoepidermoid neoplasms	Localized	Localized	27	None	None/Unknown	No/Unknown	0	0	98	Blank(s)	25	100	0	3	0	Alive	Alive or dead of other cause	Alive or dead due to cancer	74	Alive	One primary only	Yes
30-34 years	Female	Married (including common law)	White	Salivary Gland	Malignant	C08.0-Submandibular gland	8430	Malignant	Moderately differentiated; Grade II	8430/3: Mucoepidermoid carcinoma	8430-8439: mucoepidermoid neoplasms	Localized	Localized	40	4 or more regional lymph nodes removed	None/Unknown	No/Unknown	4	14	0	Blank(s)	20	100	0	3	3	Alive	Alive or dead of other cause	Alive or dead due to cancer	80	Alive	One primary only	Yes
45-49 years	Male	Divorced	White	Salivary Gland	Malignant	C08.0-Submandibular gland	8200	Malignant	Unknown	8200/3: Adenoid cystic carcinoma	8140-8389: adenomas and adenocarcinomas	Localized	Localized	31	4 or more regional lymph nodes removed	Beam radiation	No/Unknown	0	37	0	Blank(s)	13	100	0	3	3	Alive	Alive or dead of other cause	Alive or dead due to cancer	82	Alive	One primary only	Yes
80-84 years	Male	Widowed	White	Salivary Gland	Malignant	C08.0-Submandibular gland	8070	Malignant	Moderately differentiated; Grade II	8070/3: Squamous cell carcinoma, NOS	8050-8089: squamous cell neoplasms	Unknown/unstaged	Unknown/unstaged	0	None	Beam radiation	Yes	1	0	98	Blank(s)	100	999	0	1	0	Miscellaneous Malignant Cancer	Dead (attributable to this cancer dx)	Alive or dead due to cancer	7	Dead	One primary only	Yes
70-74 years	Female	Divorced	White	Salivary Gland	Malignant	C08.0-Submandibular gland	8230	Malignant	Undifferentiated; anaplastic; Grade IV	8230/3: Solid carcinoma, NOS	8140-8389: adenomas and adenocarcinomas	Regional	Regional	30	1 to 3 regional lymph nodes removed	Beam radiation	No/Unknown	1	1	0	Blank(s)	25	350	0	3	3	Salivary Gland	Dead (attributable to this cancer dx)	Alive or dead due to cancer	41	Dead	One primary only	Yes
60-64 years	Female	Married (including common law)	White	Salivary Gland	Malignant	C08.0-Submandibular gland	8430	Malignant	Moderately differentiated; Grade II	8430/3: Mucoepidermoid carcinoma	8430-8439: mucoepidermoid neoplasms	Localized	Localized	42	4 or more regional lymph nodes removed	None/Unknown	No/Unknown	2	9	0	Blank(s)	39	300	0	3	3	Alive	Alive or dead of other cause	Alive or dead due to cancer	60	Alive	1st of 2 or more primaries	Yes
75-79 years	Female	Widowed	White	Salivary Gland	Malignant	C08.0-Submandibular gland	8072	Malignant	Poorly differentiated; Grade III	8072/3: Squamous cell carcinoma, large cell, nonkeratinizing, NOS	8050-8089: squamous cell neoplasms	Distant	Distant	27	None	None/Unknown	Yes	0	97	99	Blank(s)	993	999	420	1	5	Esophagus	Dead (attributable to this cancer dx)	Alive or dead due to cancer	15	Dead	One primary only	Yes
30-34 years	Female	Single (never married)	White	Salivary Gland	Malignant	C08.0-Submandibular gland	8200	Malignant	Well differentiated; Grade I	8200/3: Adenoid cystic carcinoma	8140-8389: adenomas and adenocarcinomas	Regional	Regional	30	1 to 3 regional lymph nodes removed	Beam radiation	No/Unknown	0	1	0	Blank(s)	28	350	0	3	3	Alive	Alive or dead of other cause	Alive or dead due to cancer	26	Alive	One primary only	Yes
65-69 years	Male	Married (including common law)	White	Salivary Gland	Malignant	C08.0-Submandibular gland	8070	Malignant	Unknown	8070/3: Squamous cell carcinoma, NOS	8050-8089: squamous cell neoplasms	Regional	Blank(s)	0	None	Beam radiation	Yes	2	95	95	999	Blank(s)	Blank(s)	Blank(s)	Blank(s)	Blank(s)	Alive	Alive or dead of other cause	Alive or dead due to cancer	28	Alive	2nd of 2 or more primaries	No
65-69 years	Male	Unknown	White	Salivary Gland	Malignant	C08.0-Submandibular gland	8000	Malignant	Unknown	8000/3: Neoplasm, malignant	8000-8009: unspecified neoplasms	Regional	Regional	32	4 or more regional lymph nodes removed	Beam radiation	Yes	2	0	98	27	Blank(s)	Blank(s)	Blank(s)	Blank(s)	Blank(s)	Salivary Gland	Dead (attributable to this cancer dx)	Alive or dead due to cancer	34	Dead	One primary only	Yes
70-74 years	Male	Single (never married)	White	Salivary Gland	Malignant	C08.0-Submandibular gland	8070	Malignant	Unknown	8070/3: Squamous cell carcinoma, NOS	8050-8089: squamous cell neoplasms	Regional	Blank(s)	0	None	None/Unknown	No/Unknown	2	0	98	40	Blank(s)	Blank(s)	Blank(s)	Blank(s)	Blank(s)	Alive	Alive or dead of other cause	Alive or dead due to cancer	18	Alive	2nd of 2 or more primaries	No
55-59 years	Male	Single (never married)	White	Salivary Gland	Malignant	C08.0-Submandibular gland	8200	Malignant	Moderately differentiated; Grade II	8200/3: Adenoid cystic carcinoma	8140-8389: adenomas and adenocarcinomas	Localized	Localized	31	4 or more regional lymph nodes removed	Beam radiation	No/Unknown	0	31	0	39	Blank(s)	Blank(s)	Blank(s)	Blank(s)	Blank(s)	Miscellaneous Malignant Cancer	Dead (attributable to this cancer dx)	Alive or dead due to cancer	26	Dead	One primary only	Yes
50-54 years	Male	Married (including common law)	Black	Salivary Gland	Malignant	C08.0-Submandibular gland	8310	Malignant	Moderately differentiated; Grade II	8310/3: Clear cell adenocarcinoma, NOS	8140-8389: adenomas and adenocarcinomas	Regional	Regional	30	4 or more regional lymph nodes removed	Beam radiation	No/Unknown	1	26	0	35	Blank(s)	Blank(s)	Blank(s)	Blank(s)	Blank(s)	Alive	Alive or dead of other cause	Alive or dead due to cancer	48	Alive	One primary only	Yes
60-64 years	Male	Married (including common law)	White	Salivary Gland	Malignant	C08.0-Submandibular gland	8502	Malignant	Unknown	8502/3: Secretory carcinoma of breast	8500-8549: ductal and lobular neoplasms	Regional	Regional	27	4 or more regional lymph nodes removed	Beam radiation	No/Unknown	0	4	0	9	Blank(s)	Blank(s)	Blank(s)	Blank(s)	Blank(s)	Alive	Alive or dead of other cause	Alive or dead due to cancer	54	Alive	One primary only	Yes
70-74 years	Female	Married (including common law)	White	Salivary Gland	Malignant	C08.0-Submandibular gland	8430	Malignant	Moderately differentiated; Grade II	8430/3: Mucoepidermoid carcinoma	8430-8439: mucoepidermoid neoplasms	Localized	Localized	27	None	None/Unknown	No/Unknown	0	0	98	7	Blank(s)	Blank(s)	Blank(s)	Blank(s)	Blank(s)	Alive	Alive or dead of other cause	Alive or dead due to cancer	50	Alive	One primary only	Yes
65-69 years	Female	Married (including common law)	White	NHL - Extranodal	Malignant	C08.0-Submandibular gland	9680	Malignant	B-cell; pre-B; B-precursor	9680/3: Diffuse large B-cell lymphoma (DLBCL), NOS	9670-9699: nhl - mature b-cell lymphomas	Localized	Localized	0	None	Beam radiation	Yes	1	99	99	999	Blank(s)	Blank(s)	Blank(s)	Blank(s)	Blank(s)	Alive	Alive or dead of other cause	Alive or dead due to cancer	7	Alive	One primary only	Yes
75-79 years	Male	Widowed	White	NHL - Extranodal	Malignant	C08.0-Submandibular gland	9680	Malignant	B-cell; pre-B; B-precursor	9680/3: Diffuse large B-cell lymphoma (DLBCL), NOS	9670-9699: nhl - mature b-cell lymphomas	Localized	Localized	0	None	None/Unknown	Yes	1	99	99	999	Blank(s)	Blank(s)	Blank(s)	Blank(s)	Blank(s)	Alive	Alive or dead of other cause	Alive or dead due to cancer	54	Alive	One primary only	Yes
40-44 years	Female	Married (including common law)	American Indian/Alaska Native	Salivary Gland	Malignant	C08.0-Submandibular gland	8200	Malignant	Well differentiated; Grade I	8200/3: Adenoid cystic carcinoma	8140-8389: adenomas and adenocarcinomas	Localized	Localized	27	1 to 3 regional lymph nodes removed	Beam radiation	No/Unknown	0	1	0	22	Blank(s)	Blank(s)	Blank(s)	Blank(s)	Blank(s)	Alive	Alive or dead of other cause	Alive or dead due to cancer	45	Alive	One primary only	Yes
25-29 years	Female	Single (never married)	White	Salivary Gland	Malignant	C08.0-Submandibular gland	8500	Malignant	Moderately differentiated; Grade II	8500/3: Infiltrating duct carcinoma, NOS	8500-8549: ductal and lobular neoplasms	Regional	Regional	27	1 to 3 regional lymph nodes removed	Beam radiation	No/Unknown	0	0	98	20	Blank(s)	Blank(s)	Blank(s)	Blank(s)	Blank(s)	Alive	Alive or dead of other cause	Alive or dead due to cancer	42	Alive	One primary only	Yes
30-34 years	Female	Single (never married)	White	Salivary Gland	Malignant	C08.0-Submandibular gland	8200	Malignant	Unknown	8200/3: Adenoid cystic carcinoma	8140-8389: adenomas and adenocarcinomas	Distant	Blank(s)	30	1 to 3 regional lymph nodes removed	Beam radiation	No/Unknown	0	2	0	13	Blank(s)	Blank(s)	Blank(s)	Blank(s)	Blank(s)	Salivary Gland	Dead (attributable to this cancer dx)	Alive or dead due to cancer	13	Dead	One primary only	Yes
35-39 years	Male	Married (including common law)	White	Salivary Gland	Malignant	C08.0-Submandibular gland	8200	Malignant	Unknown	8200/3: Adenoid cystic carcinoma	8140-8389: adenomas and adenocarcinomas	Localized	Blank(s)	30	4 or more regional lymph nodes removed	None/Unknown	No/Unknown	0	19	0	10	Blank(s)	Blank(s)	Blank(s)	Blank(s)	Blank(s)	Alive	Alive or dead of other cause	Alive or dead due to cancer	35	Alive	One primary only	Yes
55-59 years	Female	Divorced	White	Salivary Gland	Malignant	C08.0-Submandibular gland	8200	Malignant	Unknown	8200/3: Adenoid cystic carcinoma	8140-8389: adenomas and adenocarcinomas	Regional	Blank(s)	27	None	Beam radiation	No/Unknown	0	0	98	51	Blank(s)	Blank(s)	Blank(s)	Blank(s)	Blank(s)	Alive	Alive or dead of other cause	Alive or dead due to cancer	29	Alive	One primary only	Yes
40-44 years	Male	Divorced	White	Salivary Gland	Malignant	C08.0-Submandibular gland	8200	Malignant	Unknown	8200/3: Adenoid cystic carcinoma	8140-8389: adenomas and adenocarcinomas	Localized	Blank(s)	40	4 or more regional lymph nodes removed	Beam radiation	No/Unknown	0	33	0	20	Blank(s)	Blank(s)	Blank(s)	Blank(s)	Blank(s)	Alive	Alive or dead of other cause	Alive or dead due to cancer	24	Alive	One primary only	Yes
55-59 years	Male	Divorced	White	Salivary Gland	Malignant	C08.0-Submandibular gland	8071	Malignant	Unknown	8071/3: Squamous cell carcinoma, keratinizing, NOS	8050-8089: squamous cell neoplasms	Regional	Blank(s)	0	None	Beam radiation	Yes	4	0	98	25	Blank(s)	Blank(s)	Blank(s)	Blank(s)	Blank(s)	Miscellaneous Malignant Cancer	Dead (attributable to this cancer dx)	Alive or dead due to cancer	31	Dead	One primary only	Yes
70-74 years	Female	Married (including common law)	White	Salivary Gland	Malignant	C08.0-Submandibular gland	8071	Malignant	Unknown	8071/3: Squamous cell carcinoma, keratinizing, NOS	8050-8089: squamous cell neoplasms	Regional	Blank(s)	53	4 or more regional lymph nodes removed	Beam radiation	No/Unknown	1	23	2	42	Blank(s)	Blank(s)	Blank(s)	Blank(s)	Blank(s)	Alive	Alive or dead of other cause	Alive or dead due to cancer	15	Alive	One primary only	Yes
75-79 years	Male	Married (including common law)	White	Salivary Gland	Malignant	C08.0-Submandibular gland	8200	Malignant	Unknown	8200/3: Adenoid cystic carcinoma	8140-8389: adenomas and adenocarcinomas	Localized	Blank(s)	30	1 to 3 regional lymph nodes removed	Beam radiation	No/Unknown	2	2	0	16	Blank(s)	Blank(s)	Blank(s)	Blank(s)	Blank(s)	Alive	Alive or dead of other cause	Alive or dead due to cancer	23	Alive	2nd of 2 or more primaries	No
65-69 years	Male	Single (never married)	White	Salivary Gland	Malignant	C08.0-Submandibular gland	8071	Malignant	Unknown	8071/3: Squamous cell carcinoma, keratinizing, NOS	8050-8089: squamous cell neoplasms	Regional	Blank(s)	0	Biopsy or aspiration of regional lymph node, NOS	None/Unknown	No/Unknown	0	95	95	999	Blank(s)	Blank(s)	Blank(s)	Blank(s)	Blank(s)	Alive	Alive or dead of other cause	Alive or dead due to cancer	3	Alive	2nd of 2 or more primaries	No
60-64 years	Female	Married (including common law)	White	Salivary Gland	Malignant	C08.0-Submandibular gland	8147	Malignant	Unknown	8147/3: Basal cell adenocarcinoma	8140-8389: adenomas and adenocarcinomas	Regional	Blank(s)	30	4 or more regional lymph nodes removed	Beam radiation	No/Unknown	0	46	1	16	Blank(s)	Blank(s)	Blank(s)	Blank(s)	Blank(s)	Alive	Alive or dead of other cause	Alive or dead due to cancer	14	Alive	One primary only	Yes
50-54 years	Female	Married (including common law)	Black	Salivary Gland	Malignant	C08.0-Submandibular gland	8200	Malignant	Unknown	8200/3: Adenoid cystic carcinoma	8140-8389: adenomas and adenocarcinomas	Regional	Blank(s)	31	4 or more regional lymph nodes removed	Beam radiation	No/Unknown	0	51	1	20	Blank(s)	Blank(s)	Blank(s)	Blank(s)	Blank(s)	Alive	Alive or dead of other cause	Alive or dead due to cancer	14	Alive	One primary only	Yes
05-09 years	Female	Single (never married)	White	Salivary Gland	Malignant	C08.0-Submandibular gland	8147	Malignant	Unknown	8147/3: Basal cell adenocarcinoma	8140-8389: adenomas and adenocarcinomas	Localized	Blank(s)	30	None	None/Unknown	No/Unknown	0	0	98	28	Blank(s)	Blank(s)	Blank(s)	Blank(s)	Blank(s)	Alive	Alive or dead of other cause	Alive or dead due to cancer	11	Alive	One primary only	Yes
25-29 years	Male	Single (never married)	White	Salivary Gland	Malignant	C08.0-Submandibular gland	8000	Malignant	Unknown	8000/3: Neoplasm, malignant	8000-8009: unspecified neoplasms	Unknown/unstaged	Blank(s)	99	Unknown or not applicable	None/Unknown	No/Unknown	Blank(s)	99	99	999	Blank(s)	Blank(s)	Blank(s)	Blank(s)	Blank(s)	Alive	Alive or dead of other cause	Alive or dead due to cancer	20	Alive	One primary only	Yes
50-54 years	Female	Single (never married)	Black	NHL - Extranodal	Malignant	C08.0-Submandibular gland	9591	Malignant	Unknown	9591/3: Non-Hodgkin lymphoma, NOS	9590-9599: malignant lymphomas, NOS or diffuse	Unknown/unstaged	Blank(s)	99	Unknown or not applicable	None/Unknown	No/Unknown	Blank(s)	99	99	999	Blank(s)	Blank(s)	Blank(s)	Blank(s)	Blank(s)	Alive	Alive or dead of other cause	Alive or dead due to cancer	20	Alive	One primary only	Yes
45-49 years	Female	Married (including common law)	White	Salivary Gland	Malignant	C08.0-Submandibular gland	8200	Malignant	Unknown	8200/3: Adenoid cystic carcinoma	8140-8389: adenomas and adenocarcinomas	Localized	Blank(s)	27	1 to 3 regional lymph nodes removed	Beam radiation	No/Unknown	0	1	0	15	Blank(s)	Blank(s)	Blank(s)	Blank(s)	Blank(s)	Alive	Alive or dead of other cause	Alive or dead due to cancer	18	Alive	One primary only	Yes
30-34 years	Female	Married (including common law)	Asian or Pacific Islander	Salivary Gland	Malignant	C08.0-Submandibular gland	8200	Malignant	Unknown	8200/3: Adenoid cystic carcinoma	8140-8389: adenomas and adenocarcinomas	Localized	Blank(s)	30	4 or more regional lymph nodes removed	Beam radiation	No/Unknown	0	0	98	17	Blank(s)	Blank(s)	Blank(s)	Blank(s)	Blank(s)	Alive	Alive or dead of other cause	Alive or dead due to cancer	5	Alive	One primary only	Yes
50-54 years	Male	Unknown	White	Salivary Gland	Malignant	C08.0-Submandibular gland	8941	Malignant	Unknown	8941/3: Carcinoma in pleomorphic adenoma	8930-8999: complex mixed and stromal neoplasms	Distant	Blank(s)	30	4 or more regional lymph nodes removed	None/Unknown	No/Unknown	0	18	2	210	Blank(s)	Blank(s)	Blank(s)	Blank(s)	Blank(s)	Alive	Alive or dead of other cause	Alive or dead due to cancer	0	Alive	One primary only	Yes
40-44 years	Male	Married (including common law)	White	Salivary Gland	Malignant	C08.0-Submandibular gland	8430	Malignant	Unknown	8430/3: Mucoepidermoid carcinoma	8430-8439: mucoepidermoid neoplasms	Localized	Blank(s)	20	None	None/Unknown	No/Unknown	0	0	98	14	Blank(s)	Blank(s)	Blank(s)	Blank(s)	Blank(s)	Alive	Alive or dead of other cause	Alive or dead due to cancer	3	Alive	One primary only	Yes
60-64 years	Female	Married (including common law)	White	Salivary Gland	Malignant	C08.0-Submandibular gland	8500	Malignant	Unknown	8500/3: Infiltrating duct carcinoma, NOS	8500-8549: ductal and lobular neoplasms	Localized	Blank(s)	27	1 to 3 regional lymph nodes removed	Beam radiation	No/Unknown	0	1	0	18	Blank(s)	Blank(s)	Blank(s)	Blank(s)	Blank(s)	Alive	Alive or dead of other cause	Alive or dead due to cancer	1	Alive	One primary only	Yes
35-39 years	Female	Married (including common law)	White	Salivary Gland	Malignant	C08.0-Submandibular gland	8200	Malignant	Unknown	8200/3: Adenoid cystic carcinoma	8140-8389: adenomas and adenocarcinomas	Localized	Blank(s)	51	4 or more regional lymph nodes removed	Beam radiation	No/Unknown	0	43	0	16	Blank(s)	Blank(s)	Blank(s)	Blank(s)	Blank(s)	Alive	Alive or dead of other cause	Alive or dead due to cancer	11	Alive	One primary only	Yes
50-54 years	Male	Married (including common law)	Asian or Pacific Islander	NHL - Extranodal	Malignant	C08.0-Submandibular gland	9680	Malignant	Unknown	9680/3: Diffuse large B-cell lymphoma (DLBCL), NOS	9670-9699: nhl - mature b-cell lymphomas	Regional	Blank(s)	27	1 to 3 regional lymph nodes removed	None/Unknown	Yes	0	99	99	999	Blank(s)	Blank(s)	Blank(s)	Blank(s)	Blank(s)	Alive	Alive or dead of other cause	Alive or dead due to cancer	11	Alive	One primary only	Yes
25-29 years	Female	Single (never married)	Black	Salivary Gland	Malignant	C08.0-Submandibular gland	8550	Malignant	Unknown	8550/3: Acinar cell carcinoma	8550-8559: acinar cell neoplasms	Localized	Blank(s)	27	None	None/Unknown	No/Unknown	0	0	98	12	Blank(s)	Blank(s)	Blank(s)	Blank(s)	Blank(s)	Alive	Alive or dead of other cause	Alive or dead due to cancer	9	Alive	One primary only	Yes
70-74 years	Male	Married (including common law)	Asian or Pacific Islander	Salivary Gland	Malignant	C08.0-Submandibular gland	8012	Malignant	Undifferentiated; anaplastic; Grade IV	8012/3: Large cell carcinoma, NOS	8010-8049: epithelial neoplasms, NOS	Regional	Regional	40	4 or more regional lymph nodes removed	None/Unknown	No/Unknown	1	17	2	Blank(s)	20	100	200	3	3	Nasopharynx	Dead (attributable to this cancer dx)	Alive or dead due to cancer	63	Dead	2nd of 2 or more primaries	No
80-84 years	Male	Married (including common law)	Asian or Pacific Islander	NHL - Extranodal	Malignant	C08.0-Submandibular gland	9699	Malignant	B-cell; pre-B; B-precursor	9699/3: Extranodal marginal zone lymphoma of mucosal-assoc. lymphoid tissue-MALT	9670-9699: nhl - mature b-cell lymphomas	Localized	Localized	0	Unknown or not applicable	None/Unknown	No/Unknown	Blank(s)	99	99	Blank(s)	988	110	988	9	9	Diseases of Heart	Alive or dead of other cause	Dead (attributable to causes other than this cancer dx)	126	Dead	2nd of 2 or more primaries	No
80-84 years	Female	Widowed	Asian or Pacific Islander	NHL - Extranodal	Malignant	C08.0-Submandibular gland	9680	Malignant	B-cell; pre-B; B-precursor	9680/3: Diffuse large B-cell lymphoma (DLBCL), NOS	9670-9699: nhl - mature b-cell lymphomas	Regional	Regional	25	Unknown or not applicable	None/Unknown	No/Unknown	0	99	99	Blank(s)	988	210	988	0	9	Other Cause of Death	Alive or dead of other cause	Dead (attributable to causes other than this cancer dx)	67	Dead	2nd of 2 or more primaries	No
70-74 years	Male	Unknown	Asian or Pacific Islander	Salivary Gland	Malignant	C08.0-Submandibular gland	8430	Malignant	Poorly differentiated; Grade III	8430/3: Mucoepidermoid carcinoma	8430-8439: mucoepidermoid neoplasms	Localized	Localized	31	4 or more regional lymph nodes removed	Beam radiation	No/Unknown	0	4	0	Blank(s)	23	100	0	3	3	Thyroid	Alive or dead of other cause	Dead (attributable to causes other than this cancer dx)	55	Dead	3rd of 3 or more primaries	No
55-59 years	Male	Married (including common law)	Asian or Pacific Islander	Salivary Gland	Malignant	C08.0-Submandibular gland	8200	Malignant	Unknown	8200/3: Adenoid cystic carcinoma	8140-8389: adenomas and adenocarcinomas	Blank(s)	Distant	27	Blank(s)	None/Unknown	No/Unknown	1	0	98	Blank(s)	Blank(s)	Blank(s)	Blank(s)	Blank(s)	Blank(s)	Lung and Bronchus	Alive or dead of other cause	Dead (attributable to causes other than this cancer dx)	62	Dead	2nd of 2 or more primaries	No
75-79 years	Male	Married (including common law)	Black	Salivary Gland	Malignant	C08.0-Submandibular gland	8200	Malignant	Unknown	8200/3: Adenoid cystic carcinoma	8140-8389: adenomas and adenocarcinomas	Localized	Localized	41	4 or more regional lymph nodes removed	None/Unknown	No/Unknown	0	42	0	Blank(s)	16	100	0	3	3	Miscellaneous Malignant Cancer	Dead (attributable to this cancer dx)	Alive or dead due to cancer	89	Dead	3rd of 3 or more primaries	No
60-64 years	Female	Single (never married)	Asian or Pacific Islander	Salivary Gland	Malignant	C08.0-Submandibular gland	8200	Malignant	Unknown	8200/3: Adenoid cystic carcinoma	8140-8389: adenomas and adenocarcinomas	Blank(s)	Regional	41	Blank(s)	Beam radiation	No/Unknown	0	3	0	Blank(s)	Blank(s)	Blank(s)	Blank(s)	Blank(s)	Blank(s)	Chronic Obstructive Pulmonary Disease and Allied Cond	Alive or dead of other cause	Dead (attributable to causes other than this cancer dx)	149	Dead	1st of 2 or more primaries	Yes
50-54 years	Male	Married (including common law)	Asian or Pacific Islander	Salivary Gland	Malignant	C08.0-Submandibular gland	8430	Malignant	Moderately differentiated; Grade II	8430/3: Mucoepidermoid carcinoma	8430-8439: mucoepidermoid neoplasms	Blank(s)	Regional	20	Blank(s)	None/Unknown	No/Unknown	0	0	98	Blank(s)	Blank(s)	Blank(s)	Blank(s)	Blank(s)	Blank(s)	Salivary Gland	Dead (attributable to this cancer dx)	Alive or dead due to cancer	116	Dead	One primary only	Yes
50-54 years	Male	Married (including common law)	Asian or Pacific Islander	Salivary Gland	Malignant	C08.0-Submandibular gland	8140	Malignant	Poorly differentiated; Grade III	8140/3: Adenocarcinoma, NOS	8140-8389: adenomas and adenocarcinomas	Blank(s)	Regional	27	Blank(s)	Refused (1988+)	No/Unknown	0	65	4	Blank(s)	Blank(s)	Blank(s)	Blank(s)	Blank(s)	Blank(s)	Salivary Gland	Dead (attributable to this cancer dx)	Alive or dead due to cancer	58	Dead	One primary only	Yes
65-69 years	Male	Single (never married)	White	Salivary Gland	Malignant	C08.0-Submandibular gland	8941	Malignant	Poorly differentiated; Grade III	8941/3: Carcinoma in pleomorphic adenoma	8930-8999: complex mixed and stromal neoplasms	Blank(s)	Localized	40	Blank(s)	Beam radiation	No/Unknown	0	54	0	Blank(s)	Blank(s)	Blank(s)	Blank(s)	Blank(s)	Blank(s)	Diseases of Heart	Alive or dead of other cause	Dead (attributable to causes other than this cancer dx)	93	Dead	1st of 2 or more primaries	Yes
45-49 years	Male	Married (including common law)	Black	Salivary Gland	Malignant	C08.0-Submandibular gland	8200	Malignant	Unknown	8200/3: Adenoid cystic carcinoma	8140-8389: adenomas and adenocarcinomas	Blank(s)	Localized	41	Blank(s)	Beam radiation	No/Unknown	1	0	98	Blank(s)	Blank(s)	Blank(s)	Blank(s)	Blank(s)	Blank(s)	Alive	Alive or dead of other cause	Alive or dead due to cancer	225	Alive	One primary only	Yes
65-69 years	Female	Widowed	Asian or Pacific Islander	NHL - Extranodal	Malignant	C08.0-Submandibular gland	9699	Malignant	Well differentiated; Grade I	9699/3: Extranodal marginal zone lymphoma of mucosal-assoc. lymphoid tissue-MALT	9670-9699: nhl - mature b-cell lymphomas	Blank(s)	Localized	20	Blank(s)	None/Unknown	Yes	0	99	99	Blank(s)	Blank(s)	Blank(s)	Blank(s)	Blank(s)	Blank(s)	Alive	Alive or dead of other cause	Alive or dead due to cancer	222	Alive	One primary only	Yes
55-59 years	Male	Single (never married)	Asian or Pacific Islander	NHL - Extranodal	Malignant	C08.0-Submandibular gland	9699	Malignant	B-cell; pre-B; B-precursor	9699/3: Extranodal marginal zone lymphoma of mucosal-assoc. lymphoid tissue-MALT	9670-9699: nhl - mature b-cell lymphomas	Blank(s)	Distant	0	Blank(s)	None/Unknown	Yes	1	99	99	Blank(s)	Blank(s)	Blank(s)	Blank(s)	Blank(s)	Blank(s)	Alive	Alive or dead of other cause	Alive or dead due to cancer	223	Alive	One primary only	Yes
60-64 years	Female	Married (including common law)	Asian or Pacific Islander	Salivary Gland	Malignant	C08.0-Submandibular gland	8200	Malignant	Well differentiated; Grade I	8200/3: Adenoid cystic carcinoma	8140-8389: adenomas and adenocarcinomas	Blank(s)	Localized	41	1 to 3 regional lymph nodes removed	Beam radiation	No/Unknown	0	1	0	Blank(s)	Blank(s)	Blank(s)	Blank(s)	Blank(s)	Blank(s)	Alive	Alive or dead of other cause	Alive or dead due to cancer	207	Alive	2nd of 2 or more primaries	No
30-34 years	Female	Married (including common law)	Asian or Pacific Islander	Salivary Gland	Malignant	C08.0-Submandibular gland	8200	Malignant	Moderately differentiated; Grade II	8200/3: Adenoid cystic carcinoma	8140-8389: adenomas and adenocarcinomas	Blank(s)	Localized	40	1 to 3 regional lymph nodes removed	None/Unknown	No/Unknown	0	4	0	Blank(s)	Blank(s)	Blank(s)	Blank(s)	Blank(s)	Blank(s)	Alive	Alive or dead of other cause	Alive or dead due to cancer	209	Alive	One primary only	Yes
40-44 years	Male	Married (including common law)	Black	Salivary Gland	Malignant	C08.0-Submandibular gland	8200	Malignant	Unknown	8200/3: Adenoid cystic carcinoma	8140-8389: adenomas and adenocarcinomas	Blank(s)	Regional	40	Sentinel lymph node biopsy	Beam radiation	No/Unknown	0	97	0	Blank(s)	Blank(s)	Blank(s)	Blank(s)	Blank(s)	Blank(s)	Alive	Alive or dead of other cause	Alive or dead due to cancer	211	Alive	One primary only	Yes
55-59 years	Male	Married (including common law)	Asian or Pacific Islander	Salivary Gland	Malignant	C08.0-Submandibular gland	8010	Malignant	Poorly differentiated; Grade III	8010/3: Carcinoma, NOS	8010-8049: epithelial neoplasms, NOS	Blank(s)	Regional	0	None	Beam radiation	Yes	2	4	1	Blank(s)	Blank(s)	Blank(s)	Blank(s)	Blank(s)	Blank(s)	Larynx	Dead (attributable to this cancer dx)	Alive or dead due to cancer	43	Dead	1st of 2 or more primaries	Yes
85+ years	Female	Widowed	Asian or Pacific Islander	Salivary Gland	Malignant	C08.0-Submandibular gland	8070	Malignant	Moderately differentiated; Grade II	8070/3: Squamous cell carcinoma, NOS	8050-8089: squamous cell neoplasms	Distant	Distant	27	None	None/Unknown	Yes	0	0	98	Blank(s)	36	800	0	0	0	Gum and Other Mouth	Dead (attributable to this cancer dx)	Alive or dead due to cancer	10	Dead	One primary only	Yes
60-64 years	Male	Married (including common law)	Asian or Pacific Islander	Salivary Gland	Malignant	C08.0-Submandibular gland	8010	Malignant	Unknown	8010/3: Carcinoma, NOS	8010-8049: epithelial neoplasms, NOS	Localized	Localized	40	4 or more regional lymph nodes removed	Beam radiation	No/Unknown	3	7	0	Blank(s)	45	100	0	3	3	Symptoms, Signs and Ill-Defined Conditions	Alive or dead of other cause	Dead (attributable to causes other than this cancer dx)	141	Dead	One primary only	Yes
65-69 years	Female	Married (including common law)	Asian or Pacific Islander	Salivary Gland	Malignant	C08.0-Submandibular gland	8140	Malignant	Undifferentiated; anaplastic; Grade IV	8140/3: Adenocarcinoma, NOS	8140-8389: adenomas and adenocarcinomas	Localized	Localized	40	4 or more regional lymph nodes removed	Beam radiation	No/Unknown	0	9	0	Blank(s)	32	100	0	3	3	Alive	Alive or dead of other cause	Alive or dead due to cancer	198	Alive	One primary only	Yes
70-74 years	Male	Married (including common law)	Asian or Pacific Islander	Salivary Gland	Malignant	C08.0-Submandibular gland	8550	Malignant	Poorly differentiated; Grade III	8550/3: Acinar cell carcinoma	8550-8559: acinar cell neoplasms	Distant	Distant	41	4 or more regional lymph nodes removed	Beam radiation	No/Unknown	0	38	6	Blank(s)	17	350	220	3	3	Lung and Bronchus	Alive or dead of other cause	Dead (attributable to causes other than this cancer dx)	68	Dead	1st of 2 or more primaries	Yes
65-69 years	Female	Married (including common law)	White	Salivary Gland	Malignant	C08.0-Submandibular gland	8200	Malignant	Well differentiated; Grade I	8200/3: Adenoid cystic carcinoma	8140-8389: adenomas and adenocarcinomas	Localized	Localized	27	None	Beam radiation	No/Unknown	0	0	98	Blank(s)	15	100	0	3	0	Alive	Alive or dead of other cause	Alive or dead due to cancer	194	Alive	2nd of 2 or more primaries	No
50-54 years	Male	Single (never married)	White	Salivary Gland	Malignant	C08.0-Submandibular gland	8070	Malignant	Poorly differentiated; Grade III	8070/3: Squamous cell carcinoma, NOS	8050-8089: squamous cell neoplasms	Regional	Regional	27	Sentinel lymph node biopsy	Beam radiation	No/Unknown	0	1	0	Blank(s)	30	400	0	3	3	Miscellaneous Malignant Cancer	Dead (attributable to this cancer dx)	Alive or dead due to cancer	14	Dead	One primary only	Yes
70-74 years	Male	Married (including common law)	White	NHL - Extranodal	Malignant	C08.0-Submandibular gland	9680	Malignant	Unknown	9680/3: Diffuse large B-cell lymphoma (DLBCL), NOS	9670-9699: nhl - mature b-cell lymphomas	Unknown/unstaged	Blank(s)	0	None	None/Unknown	Yes	1	99	99	999	Blank(s)	Blank(s)	Blank(s)	Blank(s)	Blank(s)	Alive	Alive or dead of other cause	Alive or dead due to cancer	9	Alive	2nd of 2 or more primaries	No
70-74 years	Female	Married (including common law)	Asian or Pacific Islander	NHL - Extranodal	Malignant	C08.0-Submandibular gland	9699	Malignant	B-cell; pre-B; B-precursor	9699/3: Extranodal marginal zone lymphoma of mucosal-assoc. lymphoid tissue-MALT	9670-9699: nhl - mature b-cell lymphomas	Localized	Localized	27	Unknown or not applicable	Beam radiation	No/Unknown	0	99	99	Blank(s)	988	110	988	0	9	Alive	Alive or dead of other cause	Alive or dead due to cancer	187	Alive	One primary only	Yes
55-59 years	Male	Married (including common law)	Asian or Pacific Islander	Salivary Gland	Malignant	C08.0-Submandibular gland	8290	Malignant	Moderately differentiated; Grade II	8290/3: Oxyphilic adenocarcinoma	8140-8389: adenomas and adenocarcinomas	Distant	Distant	27	4 or more regional lymph nodes removed	None/Unknown	Yes	1	5	5	Blank(s)	25	300	200	3	3	Miscellaneous Malignant Cancer	Dead (attributable to this cancer dx)	Alive or dead due to cancer	16	Dead	One primary only	Yes
60-64 years	Male	Widowed	White	Salivary Gland	Malignant	C08.0-Submandibular gland	8430	Malignant	Poorly differentiated; Grade III	8430/3: Mucoepidermoid carcinoma	8430-8439: mucoepidermoid neoplasms	Distant	Distant	30	4 or more regional lymph nodes removed	Beam radiation	Yes	1	61	61	Blank(s)	50	400	220	3	3	Salivary Gland	Dead (attributable to this cancer dx)	Alive or dead due to cancer	4	Dead	One primary only	Yes
40-44 years	Female	Single (never married)	Asian or Pacific Islander	Salivary Gland	Malignant	C08.0-Submandibular gland	8200	Malignant	Unknown	8200/3: Adenoid cystic carcinoma	8140-8389: adenomas and adenocarcinomas	Localized	Localized	40	None	Beam radiation	No/Unknown	0	0	98	Blank(s)	15	100	0	3	0	Alive	Alive or dead of other cause	Alive or dead due to cancer	172	Alive	One primary only	Yes
40-44 years	Female	Married (including common law)	Asian or Pacific Islander	Salivary Gland	Malignant	C08.0-Submandibular gland	8941	Malignant	Poorly differentiated; Grade III	8941/3: Carcinoma in pleomorphic adenoma	8930-8999: complex mixed and stromal neoplasms	Localized	Localized	27	4 or more regional lymph nodes removed	Beam radiation	No/Unknown	0	28	0	Blank(s)	70	100	0	3	3	Miscellaneous Malignant Cancer	Dead (attributable to this cancer dx)	Alive or dead due to cancer	17	Dead	2nd of 2 or more primaries	No
65-69 years	Male	Married (including common law)	Asian or Pacific Islander	Salivary Gland	Malignant	C08.0-Submandibular gland	8941	Malignant	Poorly differentiated; Grade III	8941/3: Carcinoma in pleomorphic adenoma	8930-8999: complex mixed and stromal neoplasms	Localized	Localized	41	4 or more regional lymph nodes removed	Beam radiation	No/Unknown	0	6	0	Blank(s)	30	100	0	3	3	Alive	Alive or dead of other cause	Alive or dead due to cancer	160	Alive	One primary only	Yes
85+ years	Female	Widowed	White	Salivary Gland	Malignant	C08.0-Submandibular gland	8147	Malignant	Poorly differentiated; Grade III	8147/3: Basal cell adenocarcinoma	8140-8389: adenomas and adenocarcinomas	Localized	Localized	40	1 to 3 regional lymph nodes removed	Beam radiation	No/Unknown	1	1	0	Blank(s)	16	100	0	3	3	Salivary Gland	Dead (attributable to this cancer dx)	Alive or dead due to cancer	68	Dead	1st of 2 or more primaries	Yes
45-49 years	Female	Married (including common law)	White	Salivary Gland	Malignant	C08.0-Submandibular gland	8200	Malignant	Moderately differentiated; Grade II	8200/3: Adenoid cystic carcinoma	8140-8389: adenomas and adenocarcinomas	Localized	Localized	31	None	Beam radiation	No/Unknown	0	0	98	Blank(s)	30	100	0	3	0	Breast	Alive or dead of other cause	Dead (attributable to causes other than this cancer dx)	77	Dead	1st of 2 or more primaries	Yes
40-44 years	Male	Married (including common law)	Asian or Pacific Islander	Salivary Gland	Malignant	C08.0-Submandibular gland	8140	Malignant	Poorly differentiated; Grade III	8140/3: Adenocarcinoma, NOS	8140-8389: adenomas and adenocarcinomas	Distant	Distant	0	None	Beam radiation	No/Unknown	2	0	98	Blank(s)	42	400	220	0	0	Salivary Gland	Dead (attributable to this cancer dx)	Alive or dead due to cancer	1	Dead	One primary only	Yes
50-54 years	Male	Married (including common law)	Asian or Pacific Islander	Salivary Gland	Malignant	C08.0-Submandibular gland	8430	Malignant	Well differentiated; Grade I	8430/3: Mucoepidermoid carcinoma	8430-8439: mucoepidermoid neoplasms	Regional	Regional	30	4 or more regional lymph nodes removed	None/Unknown	No/Unknown	7	19	0	Blank(s)	22	400	0	3	3	Alive	Alive or dead of other cause	Alive or dead due to cancer	155	Alive	One primary only	Yes
10-14 years	Male	Single (never married)	Asian or Pacific Islander	Salivary Gland	Malignant	C08.0-Submandibular gland	8430	Malignant	Moderately differentiated; Grade II	8430/3: Mucoepidermoid carcinoma	8430-8439: mucoepidermoid neoplasms	Regional	Regional	20	1 to 3 regional lymph nodes removed	Beam radiation	No/Unknown	0	1	0	Blank(s)	40	400	0	3	3	Alive	Alive or dead of other cause	Alive or dead due to cancer	54	Alive	One primary only	Yes
55-59 years	Male	Married (including common law)	Asian or Pacific Islander	Salivary Gland	Malignant	C08.0-Submandibular gland	8140	Malignant	Poorly differentiated; Grade III	8140/3: Adenocarcinoma, NOS	8140-8389: adenomas and adenocarcinomas	Distant	Distant	42	4 or more regional lymph nodes removed	Beam radiation	Yes	1	50	3	Blank(s)	40	450	200	3	3	Miscellaneous Malignant Cancer	Dead (attributable to this cancer dx)	Alive or dead due to cancer	64	Dead	One primary only	Yes
55-59 years	Female	Single (never married)	Asian or Pacific Islander	Salivary Gland	Malignant	C08.0-Submandibular gland	8430	Malignant	Moderately differentiated; Grade II	8430/3: Mucoepidermoid carcinoma	8430-8439: mucoepidermoid neoplasms	Localized	Localized	27	1 to 3 regional lymph nodes removed	None/Unknown	No/Unknown	2	2	0	8	Blank(s)	Blank(s)	Blank(s)	Blank(s)	Blank(s)	Alive	Alive or dead of other cause	Alive or dead due to cancer	55	Alive	2nd of 2 or more primaries	No
85+ years	Female	Widowed	White	Salivary Gland	Malignant	C08.0-Submandibular gland	8000	Malignant	Unknown	8000/3: Neoplasm, malignant	8000-8009: unspecified neoplasms	Localized	Localized	0	None	None/Unknown	No/Unknown	Blank(s)	0	98	Blank(s)	87	300	0	0	0	Miscellaneous Malignant Cancer	Dead (attributable to this cancer dx)	Alive or dead due to cancer	0	Dead	One primary only	Yes
85+ years	Male	Unknown	Asian or Pacific Islander	NHL - Extranodal	Malignant	C08.0-Submandibular gland	9590	Malignant	Unknown	9590/3: Malignant lymphoma, NOS	9590-9599: malignant lymphomas, NOS or diffuse	Unknown/unstaged	Unknown/unstaged	99	Unknown or not applicable	None/Unknown	No/Unknown	Blank(s)	99	99	Blank(s)	988	999	988	9	9	Oropharynx	Dead (attributable to this cancer dx)	Alive or dead due to cancer	6	Dead	One primary only	Yes
65-69 years	Female	Divorced	Asian or Pacific Islander	Salivary Gland	Malignant	C08.0-Submandibular gland	8562	Malignant	Unknown	8562/3: Epithelial-myoepithelial carcinoma	8560-8579: complex epithelial neoplasms	Localized	Localized	30	None	Beam radiation	No/Unknown	0	0	98	Blank(s)	29	100	0	3	0	Alive	Alive or dead of other cause	Alive or dead due to cancer	126	Alive	2nd of 2 or more primaries	Yes
20-24 years	Female	Single (never married)	Asian or Pacific Islander	Salivary Gland	Malignant	C08.0-Submandibular gland	8200	Malignant	Moderately differentiated; Grade II	8200/3: Adenoid cystic carcinoma	8140-8389: adenomas and adenocarcinomas	Localized	Localized	33	None	Beam radiation	No/Unknown	0	0	98	Blank(s)	30	100	0	3	0	Alive	Alive or dead of other cause	Alive or dead due to cancer	133	Alive	One primary only	Yes
30-34 years	Male	Single (never married)	White	Salivary Gland	Malignant	C08.0-Submandibular gland	8200	Malignant	Unknown	8200/3: Adenoid cystic carcinoma	8140-8389: adenomas and adenocarcinomas	Localized	Localized	20	None	Beam radiation	No/Unknown	0	0	98	Blank(s)	15	100	0	3	0	Alive	Alive or dead of other cause	Alive or dead due to cancer	130	Alive	One primary only	Yes
60-64 years	Male	Married (including common law)	Asian or Pacific Islander	Salivary Gland	Malignant	C08.0-Submandibular gland	8200	Malignant	Poorly differentiated; Grade III	8200/3: Adenoid cystic carcinoma	8140-8389: adenomas and adenocarcinomas	Distant	Distant	0	None	Beam radiation	Yes	2	0	98	Blank(s)	60	625	400	0	0	Salivary Gland	Dead (attributable to this cancer dx)	Alive or dead due to cancer	16	Dead	One primary only	Yes
75-79 years	Female	Single (never married)	Asian or Pacific Islander	Salivary Gland	Malignant	C08.0-Submandibular gland	8941	Malignant	Unknown	8941/3: Carcinoma in pleomorphic adenoma	8930-8999: complex mixed and stromal neoplasms	Localized	Localized	41	None	Beam radiation	No/Unknown	0	0	98	Blank(s)	16	100	0	3	0	Alive	Alive or dead of other cause	Alive or dead due to cancer	127	Alive	One primary only	Yes
65-69 years	Female	Widowed	Asian or Pacific Islander	Salivary Gland	Malignant	C08.0-Submandibular gland	8562	Malignant	Moderately differentiated; Grade II	8562/3: Epithelial-myoepithelial carcinoma	8560-8579: complex epithelial neoplasms	Localized	Localized	41	None	Beam radiation	No/Unknown	0	99	99	Blank(s)	35	100	999	3	9	Alive	Alive or dead of other cause	Alive or dead due to cancer	112	Alive	One primary only	Yes
55-59 years	Male	Single (never married)	White	Salivary Gland	Malignant	C08.0-Submandibular gland	8070	Malignant	Moderately differentiated; Grade II	8070/3: Squamous cell carcinoma, NOS	8050-8089: squamous cell neoplasms	Regional	Regional	0	None	None/Unknown	No/Unknown	Blank(s)	99	99	Blank(s)	8	350	999	3	9	Salivary Gland	Dead (attributable to this cancer dx)	Alive or dead due to cancer	46	Dead	2nd of 2 or more primaries	No
40-44 years	Male	Married (including common law)	Asian or Pacific Islander	Salivary Gland	Malignant	C08.0-Submandibular gland	8200	Malignant	Moderately differentiated; Grade II	8200/3: Adenoid cystic carcinoma	8140-8389: adenomas and adenocarcinomas	Localized	Localized	30	1 to 3 regional lymph nodes removed	Beam radiation	No/Unknown	0	1	0	Blank(s)	16	100	0	3	3	Alive	Alive or dead of other cause	Alive or dead due to cancer	100	Alive	One primary only	Yes
40-44 years	Male	Single (never married)	Asian or Pacific Islander	Salivary Gland	Malignant	C08.0-Submandibular gland	8200	Malignant	Unknown	8200/3: Adenoid cystic carcinoma	8140-8389: adenomas and adenocarcinomas	Regional	Regional	27	None	Beam radiation	No/Unknown	0	0	98	Blank(s)	34	100	100	0	1	Alive	Alive or dead of other cause	Alive or dead due to cancer	99	Alive	One primary only	Yes
50-54 years	Female	Single (never married)	White	Salivary Gland	Malignant	C08.0-Submandibular gland	8430	Malignant	Moderately differentiated; Grade II	8430/3: Mucoepidermoid carcinoma	8430-8439: mucoepidermoid neoplasms	Localized	Localized	27	None	None/Unknown	No/Unknown	0	0	98	Blank(s)	40	100	0	3	0	Alive	Alive or dead of other cause	Alive or dead due to cancer	107	Alive	One primary only	Yes
65-69 years	Female	Married (including common law)	Asian or Pacific Islander	Salivary Gland	Malignant	C08.0-Submandibular gland	8200	Malignant	Moderately differentiated; Grade II	8200/3: Adenoid cystic carcinoma	8140-8389: adenomas and adenocarcinomas	Regional	Regional	50	4 or more regional lymph nodes removed	Beam radiation	No/Unknown	0	12	0	Blank(s)	26	400	0	3	3	Alive	Alive or dead of other cause	Alive or dead due to cancer	99	Alive	One primary only	Yes
70-74 years	Female	Married (including common law)	Asian or Pacific Islander	Salivary Gland	Malignant	C08.0-Submandibular gland	8430	Malignant	Well differentiated; Grade I	8430/3: Mucoepidermoid carcinoma	8430-8439: mucoepidermoid neoplasms	Regional	Regional	30	4 or more regional lymph nodes removed	Beam radiation	No/Unknown	2	24	0	Blank(s)	65	400	0	3	3	Alive	Alive or dead of other cause	Alive or dead due to cancer	103	Alive	One primary only	Yes
65-69 years	Male	Single (never married)	White	Salivary Gland	Malignant	C08.0-Submandibular gland	8200	Malignant	Unknown	8200/3: Adenoid cystic carcinoma	8140-8389: adenomas and adenocarcinomas	Unknown/unstaged	Unknown/unstaged	20	None	Beam radiation	No/Unknown	0	0	98	Blank(s)	999	999	999	9	9	Alive	Alive or dead of other cause	Alive or dead due to cancer	106	Alive	One primary only	Yes
60-64 years	Male	Divorced	White	Salivary Gland	Malignant	C08.0-Submandibular gland	8430	Malignant	Unknown	8430/3: Mucoepidermoid carcinoma	8430-8439: mucoepidermoid neoplasms	Unknown/unstaged	Unknown/unstaged	0	Unknown or not applicable	Beam radiation	Yes	Blank(s)	0	98	Blank(s)	60	999	999	1	0	Diseases of Heart	Alive or dead of other cause	Dead (attributable to causes other than this cancer dx)	119	Dead	1st of 2 or more primaries	Yes
60-64 years	Male	Divorced	White	Salivary Gland	Malignant	C08.0-Submandibular gland	8070	Malignant	Moderately differentiated; Grade II	8070/3: Squamous cell carcinoma, NOS	8050-8089: squamous cell neoplasms	Regional	Regional	0	None	Beam radiation	Yes	0	0	98	Blank(s)	999	999	200	0	0	Alive	Alive or dead of other cause	Alive or dead due to cancer	89	Alive	One primary only	Yes
75-79 years	Female	Widowed	White	Salivary Gland	Malignant	C08.0-Submandibular gland	8430	Malignant	Poorly differentiated; Grade III	8430/3: Mucoepidermoid carcinoma	8430-8439: mucoepidermoid neoplasms	Regional	Regional	40	4 or more regional lymph nodes removed	Radiation, NOS method or source not specified	No/Unknown	1	31	0	Blank(s)	23	500	0	3	3	Alive	Alive or dead of other cause	Alive or dead due to cancer	87	Alive	2nd of 2 or more primaries	No
80-84 years	Male	Married (including common law)	White	NHL - Extranodal	Malignant	C08.0-Submandibular gland	9823	Malignant	B-cell; pre-B; B-precursor	9823/3: Chronic lymphocytic leukemia/small lymphocytic lymphoma	9820-9839: lymphoid leukemias (C42.1)	Regional	Regional	27	Unknown or not applicable	None/Unknown	No/Unknown	0	99	99	Blank(s)	988	210	988	0	9	Alive	Alive or dead of other cause	Alive or dead due to cancer	92	Alive	1st of 2 or more primaries	Yes
70-74 years	Female	Widowed	Asian or Pacific Islander	Salivary Gland	Malignant	C08.0-Submandibular gland	8941	Malignant	Poorly differentiated; Grade III	8941/3: Carcinoma in pleomorphic adenoma	8930-8999: complex mixed and stromal neoplasms	Regional	Regional	27	4 or more regional lymph nodes removed	Beam radiation	Yes	0	63	11	Blank(s)	22	100	210	3	3	Alive	Alive or dead of other cause	Alive or dead due to cancer	83	Alive	One primary only	Yes
45-49 years	Female	Married (including common law)	Asian or Pacific Islander	Salivary Gland	Malignant	C08.0-Submandibular gland	8200	Malignant	Unknown	8200/3: Adenoid cystic carcinoma	8140-8389: adenomas and adenocarcinomas	Localized	Localized	27	1 to 3 regional lymph nodes removed	Beam radiation	No/Unknown	0	1	0	Blank(s)	16	100	0	3	3	Alive	Alive or dead of other cause	Alive or dead due to cancer	71	Alive	1st of 2 or more primaries	Yes
85+ years	Female	Widowed	White	Salivary Gland	Malignant	C08.0-Submandibular gland	8980	Malignant	Undifferentiated; anaplastic; Grade IV	8980/3: Carcinosarcoma, NOS	8930-8999: complex mixed and stromal neoplasms	Localized	Localized	30	4 or more regional lymph nodes removed	None/Unknown	No/Unknown	0	19	0	Blank(s)	43	100	0	3	3	Liver	Alive or dead of other cause	Dead (attributable to causes other than this cancer dx)	4	Dead	1st of 2 or more primaries	Yes
85+ years	Female	Married (including common law)	Asian or Pacific Islander	Salivary Gland	Malignant	C08.0-Submandibular gland	8200	Malignant	Poorly differentiated; Grade III	8200/3: Adenoid cystic carcinoma	8140-8389: adenomas and adenocarcinomas	Regional	Regional	53	4 or more regional lymph nodes removed	Refused (1988+)	Yes	4	21	3	Blank(s)	86	500	200	5	6	Salivary Gland	Dead (attributable to this cancer dx)	Alive or dead due to cancer	16	Dead	1st of 2 or more primaries	Yes
65-69 years	Female	Single (never married)	White	Salivary Gland	Malignant	C08.0-Submandibular gland	8140	Malignant	Moderately differentiated; Grade II	8140/3: Adenocarcinoma, NOS	8140-8389: adenomas and adenocarcinomas	Unknown/unstaged	Unknown/unstaged	27	None	None/Unknown	No/Unknown	0	99	99	Blank(s)	10	999	999	1	9	Alive	Alive or dead of other cause	Alive or dead due to cancer	78	Alive	One primary only	Yes
50-54 years	Female	Married (including common law)	Asian or Pacific Islander	Salivary Gland	Malignant	C08.0-Submandibular gland	8140	Malignant	Moderately differentiated; Grade II	8140/3: Adenocarcinoma, NOS	8140-8389: adenomas and adenocarcinomas	Localized	Localized	27	1 to 3 regional lymph nodes removed	Beam radiation	No/Unknown	0	1	0	Blank(s)	27	100	0	3	3	Alive	Alive or dead of other cause	Alive or dead due to cancer	65	Alive	One primary only	Yes
55-59 years	Male	Married (including common law)	White	Salivary Gland	Malignant	C08.0-Submandibular gland	8200	Malignant	Well differentiated; Grade I	8200/3: Adenoid cystic carcinoma	8140-8389: adenomas and adenocarcinomas	Regional	Regional	40	4 or more regional lymph nodes removed	Beam radiation	No/Unknown	0	9	0	18	Blank(s)	Blank(s)	Blank(s)	Blank(s)	Blank(s)	Alive	Alive or dead of other cause	Alive or dead due to cancer	52	Alive	One primary only	Yes
75-79 years	Male	Single (never married)	Asian or Pacific Islander	Salivary Gland	Malignant	C08.0-Submandibular gland	8010	Malignant	Poorly differentiated; Grade III	8010/3: Carcinoma, NOS	8010-8049: epithelial neoplasms, NOS	Distant	Distant	31	1 to 3 regional lymph nodes removed	None/Unknown	No/Unknown	1	3	2	25	Blank(s)	Blank(s)	Blank(s)	Blank(s)	Blank(s)	Alive	Alive or dead of other cause	Alive or dead due to cancer	49	Alive	2nd of 2 or more primaries	No
75-79 years	Female	Widowed	Asian or Pacific Islander	Salivary Gland	Malignant	C08.0-Submandibular gland	8941	Malignant	Undifferentiated; anaplastic; Grade IV	8941/3: Carcinoma in pleomorphic adenoma	8930-8999: complex mixed and stromal neoplasms	Localized	Localized	40	None	Beam radiation	No/Unknown	0	0	98	17	Blank(s)	Blank(s)	Blank(s)	Blank(s)	Blank(s)	Alive	Alive or dead of other cause	Alive or dead due to cancer	47	Alive	One primary only	Yes
75-79 years	Male	Separated	Asian or Pacific Islander	Salivary Gland	Malignant	C08.0-Submandibular gland	8430	Malignant	Undifferentiated; anaplastic; Grade IV	8430/3: Mucoepidermoid carcinoma	8430-8439: mucoepidermoid neoplasms	Localized	Localized	42	4 or more regional lymph nodes removed	None/Unknown	No/Unknown	0	14	0	19	Blank(s)	Blank(s)	Blank(s)	Blank(s)	Blank(s)	Other Cause of Death	Alive or dead of other cause	Dead (attributable to causes other than this cancer dx)	30	Dead	2nd of 2 or more primaries	No
75-79 years	Female	Married (including common law)	White	NHL - Extranodal	Malignant	C08.0-Submandibular gland	9699	Malignant	B-cell; pre-B; B-precursor	9699/3: Extranodal marginal zone lymphoma of mucosal-assoc. lymphoid tissue-MALT	9670-9699: nhl - mature b-cell lymphomas	Localized	Localized	27	None	Beam radiation	No/Unknown	0	99	99	27	Blank(s)	Blank(s)	Blank(s)	Blank(s)	Blank(s)	Alive	Alive or dead of other cause	Alive or dead due to cancer	44	Alive	One primary only	Yes
45-49 years	Male	Single (never married)	White	NHL - Extranodal	Malignant	C08.0-Submandibular gland	9591	Malignant	B-cell; pre-B; B-precursor	9591/3: Non-Hodgkin lymphoma, NOS	9590-9599: malignant lymphomas, NOS or diffuse	Localized	Localized	0	Unknown or not applicable	Beam radiation	Yes	2	99	99	100	Blank(s)	Blank(s)	Blank(s)	Blank(s)	Blank(s)	Alive	Alive or dead of other cause	Alive or dead due to cancer	31	Alive	One primary only	Yes
50-54 years	Female	Married (including common law)	Asian or Pacific Islander	Salivary Gland	Malignant	C08.0-Submandibular gland	8941	Malignant	Unknown	8941/3: Carcinoma in pleomorphic adenoma	8930-8999: complex mixed and stromal neoplasms	Regional	Blank(s)	30	4 or more regional lymph nodes removed	Beam radiation	No/Unknown	2	45	1	26	Blank(s)	Blank(s)	Blank(s)	Blank(s)	Blank(s)	Alive	Alive or dead of other cause	Alive or dead due to cancer	31	Alive	One primary only	Yes
55-59 years	Female	Single (never married)	White	NHL - Extranodal	Malignant	C08.0-Submandibular gland	9690	Malignant	B-cell; pre-B; B-precursor	9690/3: Follicular lymphoma	9670-9699: nhl - mature b-cell lymphomas	Regional	Regional	0	None	Recommended, unknown if administered	No/Unknown	Blank(s)	99	99	999	Blank(s)	Blank(s)	Blank(s)	Blank(s)	Blank(s)	Alive	Alive or dead of other cause	Alive or dead due to cancer	39	Alive	1st of 2 or more primaries	Yes
50-54 years	Female	Married (including common law)	Asian or Pacific Islander	Salivary Gland	Malignant	C08.0-Submandibular gland	8200	Malignant	Unknown	8200/3: Adenoid cystic carcinoma	8140-8389: adenomas and adenocarcinomas	Regional	Regional	41	None	None/Unknown	No/Unknown	0	0	98	15	Blank(s)	Blank(s)	Blank(s)	Blank(s)	Blank(s)	Alive	Alive or dead of other cause	Alive or dead due to cancer	37	Alive	One primary only	Yes
70-74 years	Male	Unmarried or Domestic Partner	White	Salivary Gland	Malignant	C08.0-Submandibular gland	8010	Malignant	Unknown	8010/3: Carcinoma, NOS	8010-8049: epithelial neoplasms, NOS	Distant	Blank(s)	0	None	None/Unknown	Yes	1	0	98	33	Blank(s)	Blank(s)	Blank(s)	Blank(s)	Blank(s)	Alive	Alive or dead of other cause	Alive or dead due to cancer	25	Alive	1st of 2 or more primaries	Yes
70-74 years	Female	Widowed	Asian or Pacific Islander	Salivary Gland	Malignant	C08.0-Submandibular gland	8200	Malignant	Unknown	8200/3: Adenoid cystic carcinoma	8140-8389: adenomas and adenocarcinomas	Regional	Blank(s)	41	None	Beam radiation	No/Unknown	0	0	98	35	Blank(s)	Blank(s)	Blank(s)	Blank(s)	Blank(s)	Alive	Alive or dead of other cause	Alive or dead due to cancer	24	Alive	One primary only	Yes
70-74 years	Male	Married (including common law)	Asian or Pacific Islander	Salivary Gland	Malignant	C08.0-Submandibular gland	8200	Malignant	Unknown	8200/3: Adenoid cystic carcinoma	8140-8389: adenomas and adenocarcinomas	Regional	Blank(s)	33	4 or more regional lymph nodes removed	Recommended, unknown if administered	No/Unknown	0	41	0	45	Blank(s)	Blank(s)	Blank(s)	Blank(s)	Blank(s)	Alive	Alive or dead of other cause	Alive or dead due to cancer	22	Alive	One primary only	Yes
60-64 years	Female	Unknown	White	Salivary Gland	Malignant	C08.0-Submandibular gland	8070	Malignant	Unknown	8070/3: Squamous cell carcinoma, NOS	8050-8089: squamous cell neoplasms	Regional	Blank(s)	27	4 or more regional lymph nodes removed	None/Unknown	No/Unknown	0	33	1	28	Blank(s)	Blank(s)	Blank(s)	Blank(s)	Blank(s)	Alive	Alive or dead of other cause	Alive or dead due to cancer	17	Alive	2nd of 2 or more primaries	No
45-49 years	Male	Married (including common law)	Asian or Pacific Islander	Salivary Gland	Malignant	C08.0-Submandibular gland	8200	Malignant	Unknown	8200/3: Adenoid cystic carcinoma	8140-8389: adenomas and adenocarcinomas	Regional	Blank(s)	27	4 or more regional lymph nodes removed	Beam radiation	No/Unknown	0	56	2	30	Blank(s)	Blank(s)	Blank(s)	Blank(s)	Blank(s)	Alive	Alive or dead of other cause	Alive or dead due to cancer	15	Alive	One primary only	Yes
55-59 years	Female	Married (including common law)	Asian or Pacific Islander	Salivary Gland	Malignant	C08.0-Submandibular gland	8982	Malignant	Unknown	8982/3: Malignant myoepithelioma	8930-8999: complex mixed and stromal neoplasms	Regional	Blank(s)	27	None	Beam radiation	No/Unknown	0	0	98	123	Blank(s)	Blank(s)	Blank(s)	Blank(s)	Blank(s)	Alive	Alive or dead of other cause	Alive or dead due to cancer	9	Alive	One primary only	Yes
60-64 years	Male	Married (including common law)	Asian or Pacific Islander	Salivary Gland	Malignant	C08.0-Submandibular gland	8200	Malignant	Unknown	8200/3: Adenoid cystic carcinoma	8140-8389: adenomas and adenocarcinomas	Localized	Blank(s)	27	None	Beam radiation	No/Unknown	0	1	0	20	Blank(s)	Blank(s)	Blank(s)	Blank(s)	Blank(s)	Alive	Alive or dead of other cause	Alive or dead due to cancer	1	Alive	One primary only	Yes
20-24 years	Female	Single (never married)	Unknown	Salivary Gland	Malignant	C08.0-Submandibular gland	8200	Malignant	Unknown	8200/3: Adenoid cystic carcinoma	8140-8389: adenomas and adenocarcinomas	Localized	Blank(s)	20	4 or more regional lymph nodes removed	Beam radiation	No/Unknown	0	5	0	32	Blank(s)	Blank(s)	Blank(s)	Blank(s)	Blank(s)	Alive	Alive or dead of other cause	Alive or dead due to cancer	9	Alive	One primary only	Yes
20-24 years	Male	Married (including common law)	White	Salivary Gland	Malignant	C08.0-Submandibular gland	8430	Malignant	Well differentiated; Grade I	8430/3: Mucoepidermoid carcinoma	8430-8439: mucoepidermoid neoplasms	Localized	Localized	27	Biopsy or aspiration of regional lymph node, NOS	None/Unknown	No/Unknown	7	0	98	999	Blank(s)	Blank(s)	Blank(s)	Blank(s)	Blank(s)	Alive	Alive or dead of other cause	Alive or dead due to cancer	46	Alive	One primary only	Yes
80-84 years	Female	Married (including common law)	White	Salivary Gland	Malignant	C08.0-Submandibular gland	8246	Malignant	Unknown	8246/3: Neuroendocrine carcinoma, NOS	8140-8389: adenomas and adenocarcinomas	Localized	Localized	0	None	Beam radiation	No/Unknown	2	0	98	Blank(s)	60	100	0	0	0	Other Cause of Death	Alive or dead of other cause	Dead (attributable to causes other than this cancer dx)	4	Dead	2nd of 2 or more primaries	No
70-74 years	Female	Married (including common law)	White	Salivary Gland	Malignant	C08.0-Submandibular gland	8200	Malignant	Unknown	8200/3: Adenoid cystic carcinoma	8140-8389: adenomas and adenocarcinomas	Localized	Blank(s)	31	4 or more regional lymph nodes removed	Beam radiation	No/Unknown	0	8	0	15	Blank(s)	Blank(s)	Blank(s)	Blank(s)	Blank(s)	Alive	Alive or dead of other cause	Alive or dead due to cancer	19	Alive	4th of 4 or more primaries	No
80-84 years	Female	Single (never married)	White	Salivary Gland	Malignant	C08.0-Submandibular gland	8941	Malignant	Unknown	8941/3: Carcinoma in pleomorphic adenoma	8930-8999: complex mixed and stromal neoplasms	Localized	Localized	42	None	None/Unknown	No/Unknown	0	0	98	Blank(s)	28	100	0	Blank(s)	Blank(s)	Diseases of Heart	Alive or dead of other cause	Dead (attributable to causes other than this cancer dx)	125	Dead	2nd of 2 or more primaries	Yes
55-59 years	Female	Married (including common law)	White	Salivary Gland	Malignant	C08.0-Submandibular gland	8032	Malignant	Unknown	8032/3: Spindle cell carcinoma, NOS	8010-8049: epithelial neoplasms, NOS	Localized	Localized	27	None	None/Unknown	No/Unknown	0	0	98	Blank(s)	22	300	0	Blank(s)	Blank(s)	Miscellaneous Malignant Cancer	Dead (attributable to this cancer dx)	Alive or dead due to cancer	119	Dead	3rd of 3 or more primaries	No
75-79 years	Female	Widowed	White	Salivary Gland	Malignant	C08.0-Submandibular gland	8070	Malignant	Moderately differentiated; Grade II	8070/3: Squamous cell carcinoma, NOS	8050-8089: squamous cell neoplasms	Localized	Localized	50	4 or more regional lymph nodes removed	Beam radiation	No/Unknown	1	46	0	Blank(s)	51	300	0	3	0	Non-Melanoma Skin	Dead (attributable to this cancer dx)	Alive or dead due to cancer	17	Dead	2nd of 2 or more primaries	No
60-64 years	Female	Married (including common law)	White	Salivary Gland	Malignant	C08.0-Submandibular gland	8200	Malignant	Unknown	8200/3: Adenoid cystic carcinoma	8140-8389: adenomas and adenocarcinomas	Regional	Blank(s)	31	None	Beam radiation	No/Unknown	1	0	98	17	Blank(s)	Blank(s)	Blank(s)	Blank(s)	Blank(s)	Alive	Alive or dead of other cause	Alive or dead due to cancer	16	Alive	2nd of 2 or more primaries	No
85+ years	Male	Married (including common law)	White	Salivary Gland	Malignant	C08.0-Submandibular gland	8200	Malignant	Unknown	8200/3: Adenoid cystic carcinoma	8140-8389: adenomas and adenocarcinomas	Regional	Regional	27	1 to 3 regional lymph nodes removed	Beam radiation	No/Unknown	1	2	0	Blank(s)	999	400	0	Blank(s)	Blank(s)	Other Cause of Death	Alive or dead of other cause	Dead (attributable to causes other than this cancer dx)	17	Dead	2nd of 2 or more primaries	No
85+ years	Female	Married (including common law)	White	Salivary Gland	Malignant	C08.0-Submandibular gland	8200	Malignant	Unknown	8200/3: Adenoid cystic carcinoma	8140-8389: adenomas and adenocarcinomas	Regional	Regional	31	1 to 3 regional lymph nodes removed	Beam radiation	No/Unknown	0	2	0	Blank(s)	23	400	0	Blank(s)	Blank(s)	Diseases of Heart	Alive or dead of other cause	Dead (attributable to causes other than this cancer dx)	42	Dead	2nd of 2 or more primaries	No
75-79 years	Male	Married (including common law)	White	Salivary Gland	Malignant	C08.0-Submandibular gland	8020	Malignant	Undifferentiated; anaplastic; Grade IV	8020/3: Carcinoma, undifferentiated, NOS	8010-8049: epithelial neoplasms, NOS	Blank(s)	Localized	40	Blank(s)	Beam radiation	No/Unknown	0	1	0	Blank(s)	Blank(s)	Blank(s)	Blank(s)	Blank(s)	Blank(s)	Cerebrovascular Diseases	Alive or dead of other cause	Dead (attributable to causes other than this cancer dx)	202	Dead	2nd of 2 or more primaries	No
65-69 years	Male	Married (including common law)	White	Salivary Gland	Malignant	C08.0-Submandibular gland	8070	Malignant	Well differentiated; Grade I	8070/3: Squamous cell carcinoma, NOS	8050-8089: squamous cell neoplasms	Regional	Regional	30	4 or more regional lymph nodes removed	Beam radiation	Yes	0	12	2	Blank(s)	25	300	200	3	3	Non-Hodgkin Lymphoma	Alive or dead of other cause	Dead (attributable to causes other than this cancer dx)	12	Dead	3rd of 3 or more primaries	No
75-79 years	Male	Single (never married)	White	Salivary Gland	Malignant	C08.0-Submandibular gland	8310	Malignant	Poorly differentiated; Grade III	8310/3: Clear cell adenocarcinoma, NOS	8140-8389: adenomas and adenocarcinomas	Blank(s)	Localized	30	Blank(s)	None/Unknown	No/Unknown	0	28	0	Blank(s)	Blank(s)	Blank(s)	Blank(s)	Blank(s)	Blank(s)	Septicemia	Alive or dead of other cause	Dead (attributable to causes other than this cancer dx)	8	Dead	2nd of 2 or more primaries	No
70-74 years	Female	Married (including common law)	White	Salivary Gland	Malignant	C08.0-Submandibular gland	8200	Malignant	Well differentiated; Grade I	8200/3: Adenoid cystic carcinoma	8140-8389: adenomas and adenocarcinomas	Regional	Regional	40	1 to 3 regional lymph nodes removed	Beam radiation	No/Unknown	0	1	0	Blank(s)	40	350	0	Blank(s)	Blank(s)	Salivary Gland	Dead (attributable to this cancer dx)	Alive or dead due to cancer	114	Dead	2nd of 2 or more primaries	No
75-79 years	Female	Married (including common law)	White	Salivary Gland	Malignant	C08.0-Submandibular gland	8562	Malignant	Unknown	8562/3: Epithelial-myoepithelial carcinoma	8560-8579: complex epithelial neoplasms	Localized	Localized	40	None	Beam radiation	No/Unknown	0	0	98	Blank(s)	992	305	0	3	0	Alive	Alive or dead of other cause	Alive or dead due to cancer	107	Alive	2nd of 2 or more primaries	No
40-44 years	Male	Divorced	White	Salivary Gland	Malignant	C08.0-Submandibular gland	8200	Malignant	Unknown	8200/3: Adenoid cystic carcinoma	8140-8389: adenomas and adenocarcinomas	Blank(s)	Regional	27	Blank(s)	Beam radiation	Yes	0	0	98	Blank(s)	Blank(s)	Blank(s)	Blank(s)	Blank(s)	Blank(s)	Alive	Alive or dead of other cause	Alive or dead due to cancer	249	Alive	One primary only	Yes
65-69 years	Female	Married (including common law)	White	Salivary Gland	Malignant	C08.0-Submandibular gland	8200	Malignant	Unknown	8200/3: Adenoid cystic carcinoma	8140-8389: adenomas and adenocarcinomas	Blank(s)	Localized	40	Blank(s)	None/Unknown	No/Unknown	0	2	0	Blank(s)	Blank(s)	Blank(s)	Blank(s)	Blank(s)	Blank(s)	Alive	Alive or dead of other cause	Alive or dead due to cancer	244	Alive	One primary only	Yes
35-39 years	Female	Married (including common law)	White	Salivary Gland	Malignant	C08.0-Submandibular gland	8200	Malignant	Unknown	8200/3: Adenoid cystic carcinoma	8140-8389: adenomas and adenocarcinomas	Blank(s)	Localized	40	Blank(s)	Beam radiation	No/Unknown	0	0	98	Blank(s)	Blank(s)	Blank(s)	Blank(s)	Blank(s)	Blank(s)	Alive	Alive or dead of other cause	Alive or dead due to cancer	242	Alive	One primary only	Yes
80-84 years	Male	Married (including common law)	White	Salivary Gland	Malignant	C08.0-Submandibular gland	8070	Malignant	Unknown	8070/3: Squamous cell carcinoma, NOS	8050-8089: squamous cell neoplasms	Blank(s)	Regional	20	Blank(s)	Beam radiation	Yes	0	0	98	Blank(s)	Blank(s)	Blank(s)	Blank(s)	Blank(s)	Blank(s)	Tongue	Dead (attributable to this cancer dx)	Alive or dead due to cancer	4	Dead	2nd of 2 or more primaries	No
50-54 years	Male	Married (including common law)	White	Salivary Gland	Malignant	C08.0-Submandibular gland	8201	Malignant	Unknown	8201/3: Cribriform carcinoma, NOS	8140-8389: adenomas and adenocarcinomas	Blank(s)	Regional	42	Blank(s)	Beam radiation	No/Unknown	0	23	7	Blank(s)	Blank(s)	Blank(s)	Blank(s)	Blank(s)	Blank(s)	Salivary Gland	Dead (attributable to this cancer dx)	Alive or dead due to cancer	38	Dead	One primary only	Yes
75-79 years	Male	Married (including common law)	White	Salivary Gland	Malignant	C08.0-Submandibular gland	8430	Malignant	Undifferentiated; anaplastic; Grade IV	8430/3: Mucoepidermoid carcinoma	8430-8439: mucoepidermoid neoplasms	Blank(s)	Regional	41	Blank(s)	Beam radiation	No/Unknown	1	68	55	Blank(s)	Blank(s)	Blank(s)	Blank(s)	Blank(s)	Blank(s)	Miscellaneous Malignant Cancer	Dead (attributable to this cancer dx)	Alive or dead due to cancer	25	Dead	One primary only	Yes
35-39 years	Male	Married (including common law)	White	Salivary Gland	Malignant	C08.0-Submandibular gland	8140	Malignant	Poorly differentiated; Grade III	8140/3: Adenocarcinoma, NOS	8140-8389: adenomas and adenocarcinomas	Blank(s)	Regional	41	Blank(s)	None/Unknown	No/Unknown	0	5	0	Blank(s)	Blank(s)	Blank(s)	Blank(s)	Blank(s)	Blank(s)	Salivary Gland	Dead (attributable to this cancer dx)	Alive or dead due to cancer	28	Dead	One primary only	Yes
75-79 years	Male	Married (including common law)	White	Salivary Gland	Malignant	C08.0-Submandibular gland	8200	Malignant	Unknown	8200/3: Adenoid cystic carcinoma	8140-8389: adenomas and adenocarcinomas	Blank(s)	Regional	40	Blank(s)	Beam radiation	No/Unknown	0	0	98	Blank(s)	Blank(s)	Blank(s)	Blank(s)	Blank(s)	Blank(s)	Colon excluding Rectum	Dead (attributable to this cancer dx)	Alive or dead due to cancer	25	Dead	One primary only	Yes
70-74 years	Female	Married (including common law)	White	Salivary Gland	Malignant	C08.0-Submandibular gland	8200	Malignant	Unknown	8200/3: Adenoid cystic carcinoma	8140-8389: adenomas and adenocarcinomas	Blank(s)	Regional	40	Blank(s)	Beam radiation	No/Unknown	0	1	1	Blank(s)	Blank(s)	Blank(s)	Blank(s)	Blank(s)	Blank(s)	Miscellaneous Malignant Cancer	Dead (attributable to this cancer dx)	Alive or dead due to cancer	122	Dead	One primary only	Yes
40-44 years	Male	Married (including common law)	White	Salivary Gland	Malignant	C08.0-Submandibular gland	8941	Malignant	Unknown	8941/3: Carcinoma in pleomorphic adenoma	8930-8999: complex mixed and stromal neoplasms	Blank(s)	Localized	27	Blank(s)	None/Unknown	No/Unknown	0	14	0	Blank(s)	Blank(s)	Blank(s)	Blank(s)	Blank(s)	Blank(s)	Alive	Alive or dead of other cause	Alive or dead due to cancer	240	Alive	1st of 2 or more primaries	Yes
40-44 years	Male	Married (including common law)	White	Salivary Gland	Malignant	C08.0-Submandibular gland	8310	Malignant	Poorly differentiated; Grade III	8310/3: Clear cell adenocarcinoma, NOS	8140-8389: adenomas and adenocarcinomas	Blank(s)	Regional	40	Blank(s)	Beam radiation	Yes	1	36	2	Blank(s)	Blank(s)	Blank(s)	Blank(s)	Blank(s)	Blank(s)	Salivary Gland	Dead (attributable to this cancer dx)	Alive or dead due to cancer	13	Dead	One primary only	Yes
70-74 years	Female	Widowed	White	NHL - Extranodal	Malignant	C08.0-Submandibular gland	9680	Malignant	B-cell; pre-B; B-precursor	9680/3: Diffuse large B-cell lymphoma (DLBCL), NOS	9670-9699: nhl - mature b-cell lymphomas	Blank(s)	Localized	27	Blank(s)	Radiation, NOS method or source not specified	Yes	0	99	99	Blank(s)	Blank(s)	Blank(s)	Blank(s)	Blank(s)	Blank(s)	Alive	Alive or dead of other cause	Alive or dead due to cancer	233	Alive	One primary only	Yes
40-44 years	Male	Single (never married)	White	NHL - Extranodal	Malignant	C08.0-Submandibular gland	9680	Malignant	B-cell; pre-B; B-precursor	9680/3: Diffuse large B-cell lymphoma (DLBCL), NOS	9670-9699: nhl - mature b-cell lymphomas	Blank(s)	Distant	0	Blank(s)	None/Unknown	No/Unknown	Blank(s)	99	99	Blank(s)	Blank(s)	Blank(s)	Blank(s)	Blank(s)	Blank(s)	Non-Hodgkin Lymphoma	Dead (attributable to this cancer dx)	Alive or dead due to cancer	1	Dead	One primary only	Yes
60-64 years	Female	Married (including common law)	White	NHL - Extranodal	Malignant	C08.0-Submandibular gland	9680	Malignant	B-cell; pre-B; B-precursor	9680/3: Diffuse large B-cell lymphoma (DLBCL), NOS	9670-9699: nhl - mature b-cell lymphomas	Blank(s)	Distant	27	Blank(s)	Beam radiation	Yes	0	99	99	Blank(s)	Blank(s)	Blank(s)	Blank(s)	Blank(s)	Blank(s)	Alive	Alive or dead of other cause	Alive or dead due to cancer	233	Alive	1st of 2 or more primaries	Yes
70-74 years	Male	Married (including common law)	White	Salivary Gland	Malignant	C08.0-Submandibular gland	8200	Malignant	Unknown	8200/3: Adenoid cystic carcinoma	8140-8389: adenomas and adenocarcinomas	Blank(s)	Regional	30	Blank(s)	Beam radiation	No/Unknown	0	11	9	Blank(s)	Blank(s)	Blank(s)	Blank(s)	Blank(s)	Blank(s)	Miscellaneous Malignant Cancer	Dead (attributable to this cancer dx)	Alive or dead due to cancer	33	Dead	One primary only	Yes
80-84 years	Female	Widowed	White	NHL - Extranodal	Malignant	C08.0-Submandibular gland	9699	Malignant	B-cell; pre-B; B-precursor	9699/3: Extranodal marginal zone lymphoma of mucosal-assoc. lymphoid tissue-MALT	9670-9699: nhl - mature b-cell lymphomas	Blank(s)	Localized	80	Blank(s)	None/Unknown	No/Unknown	0	99	99	Blank(s)	Blank(s)	Blank(s)	Blank(s)	Blank(s)	Blank(s)	Alzheimers (ICD-9 and 10 only)	Alive or dead of other cause	Dead (attributable to causes other than this cancer dx)	77	Dead	One primary only	Yes
80-84 years	Male	Married (including common law)	Black	Salivary Gland	Malignant	C08.0-Submandibular gland	8440	Malignant	Moderately differentiated; Grade II	8440/3: Cystadenocarcinoma, NOS	8440-8499: cystic, mucinous and serous neoplasms	Localized	Localized	27	None	None/Unknown	No/Unknown	1	0	98	999	Blank(s)	Blank(s)	Blank(s)	Blank(s)	Blank(s)	Alive	Alive or dead of other cause	Alive or dead due to cancer	38	Alive	3rd of 3 or more primaries	No
70-74 years	Female	Married (including common law)	White	NHL - Extranodal	Malignant	C08.0-Submandibular gland	9823	Malignant	B-cell; pre-B; B-precursor	9823/3: Chronic lymphocytic leukemia/small lymphocytic lymphoma	9820-9839: lymphoid leukemias (C42.1)	Localized	Localized	27	None	None/Unknown	No/Unknown	0	99	99	Blank(s)	988	110	988	0	9	Alive	Alive or dead of other cause	Alive or dead due to cancer	64	Alive	3rd of 3 or more primaries	No
70-74 years	Male	Married (including common law)	White	Salivary Gland	Malignant	C08.0-Submandibular gland	8140	Malignant	Moderately differentiated; Grade II	8140/3: Adenocarcinoma, NOS	8140-8389: adenomas and adenocarcinomas	Blank(s)	Distant	40	Blank(s)	Beam radiation	No/Unknown	0	26	5	Blank(s)	Blank(s)	Blank(s)	Blank(s)	Blank(s)	Blank(s)	Salivary Gland	Dead (attributable to this cancer dx)	Alive or dead due to cancer	35	Dead	One primary only	Yes
85+ years	Male	Married (including common law)	White	Salivary Gland	Malignant	C08.0-Submandibular gland	8430	Malignant	Undifferentiated; anaplastic; Grade IV	8430/3: Mucoepidermoid carcinoma	8430-8439: mucoepidermoid neoplasms	Blank(s)	Regional	30	Blank(s)	Beam radiation	No/Unknown	0	8	2	Blank(s)	Blank(s)	Blank(s)	Blank(s)	Blank(s)	Blank(s)	Salivary Gland	Dead (attributable to this cancer dx)	Alive or dead due to cancer	34	Dead	One primary only	Yes
75-79 years	Male	Married (including common law)	White	Salivary Gland	Malignant	C08.0-Submandibular gland	8070	Malignant	Poorly differentiated; Grade III	8070/3: Squamous cell carcinoma, NOS	8050-8089: squamous cell neoplasms	Blank(s)	Localized	27	None	None/Unknown	No/Unknown	0	0	98	Blank(s)	Blank(s)	Blank(s)	Blank(s)	Blank(s)	Blank(s)	Miscellaneous Malignant Cancer	Alive or dead of other cause	Dead (attributable to causes other than this cancer dx)	12	Dead	2nd of 2 or more primaries	No
55-59 years	Male	Married (including common law)	White	NHL - Extranodal	Malignant	C08.0-Submandibular gland	9691	Malignant	B-cell; pre-B; B-precursor	9691/3: Follicular lymphoma, grade 2	9670-9699: nhl - mature b-cell lymphomas	Blank(s)	Regional	40	Biopsy or aspiration of regional lymph node, NOS	None/Unknown	Yes	0	99	99	Blank(s)	Blank(s)	Blank(s)	Blank(s)	Blank(s)	Blank(s)	Alive	Alive or dead of other cause	Alive or dead due to cancer	204	Alive	1st of 2 or more primaries	Yes
35-39 years	Female	Married (including common law)	White	NHL - Extranodal	Malignant	C08.0-Submandibular gland	9699	Malignant	B-cell; pre-B; B-precursor	9699/3: Extranodal marginal zone lymphoma of mucosal-assoc. lymphoid tissue-MALT	9670-9699: nhl - mature b-cell lymphomas	Blank(s)	Localized	40	Number of regional lymph nodes removed unknown	None/Unknown	No/Unknown	0	99	99	Blank(s)	Blank(s)	Blank(s)	Blank(s)	Blank(s)	Blank(s)	Alive	Alive or dead of other cause	Alive or dead due to cancer	193	Alive	One primary only	Yes
65-69 years	Male	Married (including common law)	White	Salivary Gland	Malignant	C08.0-Submandibular gland	8310	Malignant	Moderately differentiated; Grade II	8310/3: Clear cell adenocarcinoma, NOS	8140-8389: adenomas and adenocarcinomas	Blank(s)	Regional	0	None	Beam radiation	No/Unknown	1	0	98	Blank(s)	Blank(s)	Blank(s)	Blank(s)	Blank(s)	Blank(s)	Miscellaneous Malignant Cancer	Dead (attributable to this cancer dx)	Alive or dead due to cancer	1	Dead	One primary only	Yes
75-79 years	Female	Married (including common law)	White	Salivary Gland	Malignant	C08.0-Submandibular gland	8200	Malignant	Unknown	8200/3: Adenoid cystic carcinoma	8140-8389: adenomas and adenocarcinomas	Localized	Localized	20	4 or more regional lymph nodes removed	None/Unknown	No/Unknown	1	26	0	Blank(s)	19	100	0	Blank(s)	Blank(s)	Miscellaneous Malignant Cancer	Dead (attributable to this cancer dx)	Alive or dead due to cancer	72	Dead	2nd of 2 or more primaries	No
75-79 years	Female	Widowed	White	NHL - Extranodal	Malignant	C08.0-Submandibular gland	9691	Malignant	Unknown	9691/3: Follicular lymphoma, grade 2	9670-9699: nhl - mature b-cell lymphomas	Regional	Regional	27	None	None/Unknown	Yes	0	99	99	Blank(s)	988	210	988	Blank(s)	Blank(s)	Vulva	Alive or dead of other cause	Dead (attributable to causes other than this cancer dx)	58	Dead	1st of 2 or more primaries	Yes
70-74 years	Female	Married (including common law)	White	NHL - Extranodal	Malignant	C08.0-Submandibular gland	9670	Malignant	Unknown	9670/3: Malignant lymphoma, small B lymphocytic, NOS (OBS 2012+) see 9823/3	9670-9699: nhl - mature b-cell lymphomas	Regional	Regional	40	Biopsy or aspiration of regional lymph node, NOS	None/Unknown	Yes	0	99	99	Blank(s)	988	210	988	Blank(s)	Blank(s)	Miscellaneous Malignant Cancer	Dead (attributable to this cancer dx)	Alive or dead due to cancer	85	Dead	1st of 2 or more primaries	Yes
60-64 years	Female	Married (including common law)	White	NHL - Extranodal	Malignant	C08.0-Submandibular gland	9699	Malignant	B-cell; pre-B; B-precursor	9699/3: Extranodal marginal zone lymphoma of mucosal-assoc. lymphoid tissue-MALT	9670-9699: nhl - mature b-cell lymphomas	Localized	Localized	40	None	None/Unknown	No/Unknown	0	99	99	Blank(s)	988	110	988	Blank(s)	Blank(s)	Alive	Alive or dead of other cause	Alive or dead due to cancer	197	Alive	One primary only	Yes
25-29 years	Male	Married (including common law)	White	Salivary Gland	Malignant	C08.0-Submandibular gland	8200	Malignant	Moderately differentiated; Grade II	8200/3: Adenoid cystic carcinoma	8140-8389: adenomas and adenocarcinomas	Regional	Regional	40	4 or more regional lymph nodes removed	Beam radiation	No/Unknown	0	24	1	Blank(s)	30	100	100	Blank(s)	Blank(s)	Alive	Alive or dead of other cause	Alive or dead due to cancer	192	Alive	One primary only	Yes
70-74 years	Male	Married (including common law)	White	Salivary Gland	Malignant	C08.0-Submandibular gland	8430	Malignant	Moderately differentiated; Grade II	8430/3: Mucoepidermoid carcinoma	8430-8439: mucoepidermoid neoplasms	Regional	Regional	0	None	Beam radiation	No/Unknown	2	0	98	Blank(s)	999	400	0	Blank(s)	Blank(s)	Salivary Gland	Dead (attributable to this cancer dx)	Alive or dead due to cancer	34	Dead	One primary only	Yes
80-84 years	Male	Widowed	White	Salivary Gland	Malignant	C08.0-Submandibular gland	8140	Malignant	Poorly differentiated; Grade III	8140/3: Adenocarcinoma, NOS	8140-8389: adenomas and adenocarcinomas	Distant	Distant	27	None	None/Unknown	No/Unknown	0	0	98	Blank(s)	20	100	100	Blank(s)	Blank(s)	Diseases of Heart	Alive or dead of other cause	Dead (attributable to causes other than this cancer dx)	4	Dead	One primary only	Yes
70-74 years	Female	Widowed	White	NHL - Extranodal	Malignant	C08.0-Submandibular gland	9699	Malignant	B-cell; pre-B; B-precursor	9699/3: Extranodal marginal zone lymphoma of mucosal-assoc. lymphoid tissue-MALT	9670-9699: nhl - mature b-cell lymphomas	Distant	Distant	25	Unknown or not applicable	None/Unknown	No/Unknown	0	99	99	Blank(s)	988	310	988	Blank(s)	Blank(s)	Non-Hodgkin Lymphoma	Dead (attributable to this cancer dx)	Alive or dead due to cancer	53	Dead	One primary only	Yes
35-39 years	Female	Married (including common law)	White	Salivary Gland	Malignant	C08.0-Submandibular gland	8200	Malignant	Unknown	8200/3: Adenoid cystic carcinoma	8140-8389: adenomas and adenocarcinomas	Localized	Localized	40	1 to 3 regional lymph nodes removed	Beam radiation	No/Unknown	0	3	0	Blank(s)	30	100	0	Blank(s)	Blank(s)	Alive	Alive or dead of other cause	Alive or dead due to cancer	190	Alive	One primary only	Yes
55-59 years	Female	Married (including common law)	White	Salivary Gland	Malignant	C08.0-Submandibular gland	8200	Malignant	Unknown	8200/3: Adenoid cystic carcinoma	8140-8389: adenomas and adenocarcinomas	Regional	Regional	30	4 or more regional lymph nodes removed	Beam radiation	Yes	0	19	3	Blank(s)	17	300	200	Blank(s)	Blank(s)	Salivary Gland	Dead (attributable to this cancer dx)	Alive or dead due to cancer	22	Dead	One primary only	Yes
80-84 years	Male	Married (including common law)	White	NHL - Extranodal	Malignant	C08.0-Submandibular gland	9699	Malignant	B-cell; pre-B; B-precursor	9699/3: Extranodal marginal zone lymphoma of mucosal-assoc. lymphoid tissue-MALT	9670-9699: nhl - mature b-cell lymphomas	Regional	Regional	0	Unknown or not applicable	None/Unknown	No/Unknown	Blank(s)	99	99	Blank(s)	988	210	988	0	9	Hodgkin Lymphoma	Dead (attributable to this cancer dx)	Alive or dead due to cancer	16	Dead	2nd of 2 or more primaries	No
60-64 years	Male	Married (including common law)	White	Salivary Gland	Malignant	C08.0-Submandibular gland	8070	Malignant	Moderately differentiated; Grade II	8070/3: Squamous cell carcinoma, NOS	8050-8089: squamous cell neoplasms	Localized	Localized	40	4 or more regional lymph nodes removed	None/Unknown	No/Unknown	0	5	0	Blank(s)	20	100	0	Blank(s)	Blank(s)	Alive	Alive or dead of other cause	Alive or dead due to cancer	179	Alive	2nd of 2 or more primaries	No
65-69 years	Female	Married (including common law)	White	NHL - Extranodal	Malignant	C08.0-Submandibular gland	9680	Malignant	B-cell; pre-B; B-precursor	9680/3: Diffuse large B-cell lymphoma (DLBCL), NOS	9670-9699: nhl - mature b-cell lymphomas	Localized	Localized	0	None	Beam radiation	Yes	2	99	99	Blank(s)	988	110	988	Blank(s)	Blank(s)	Non-Hodgkin Lymphoma	Dead (attributable to this cancer dx)	Alive or dead due to cancer	121	Dead	One primary only	Yes
85+ years	Male	Widowed	White	Salivary Gland	Malignant	C08.0-Submandibular gland	8000	Malignant	Unknown	8000/3: Neoplasm, malignant	8000-8009: unspecified neoplasms	Unknown/unstaged	Unknown/unstaged	0	None	None/Unknown	No/Unknown	Blank(s)	0	98	Blank(s)	51	999	999	Blank(s)	Blank(s)	Chronic Obstructive Pulmonary Disease and Allied Cond	Alive or dead of other cause	Dead (attributable to causes other than this cancer dx)	0	Dead	One primary only	Yes
60-64 years	Female	Married (including common law)	White	Salivary Gland	Malignant	C08.0-Submandibular gland	8941	Malignant	Undifferentiated; anaplastic; Grade IV	8941/3: Carcinoma in pleomorphic adenoma	8930-8999: complex mixed and stromal neoplasms	Localized	Localized	27	None	Beam radiation	No/Unknown	0	0	98	Blank(s)	58	100	0	Blank(s)	Blank(s)	Kidney and Renal Pelvis	Alive or dead of other cause	Dead (attributable to causes other than this cancer dx)	96	Dead	1st of 2 or more primaries	Yes
75-79 years	Female	Widowed	White	Salivary Gland	Malignant	C08.0-Submandibular gland	8430	Malignant	Undifferentiated; anaplastic; Grade IV	8430/3: Mucoepidermoid carcinoma	8430-8439: mucoepidermoid neoplasms	Localized	Localized	27	None	None/Unknown	No/Unknown	0	0	98	Blank(s)	20	300	999	Blank(s)	Blank(s)	Salivary Gland	Dead (attributable to this cancer dx)	Alive or dead due to cancer	25	Dead	One primary only	Yes
45-49 years	Female	Married (including common law)	White	Salivary Gland	Malignant	C08.0-Submandibular gland	8200	Malignant	Unknown	8200/3: Adenoid cystic carcinoma	8140-8389: adenomas and adenocarcinomas	Localized	Localized	40	4 or more regional lymph nodes removed	Beam radiation	No/Unknown	0	97	0	Blank(s)	999	300	0	Blank(s)	Blank(s)	Alive	Alive or dead of other cause	Alive or dead due to cancer	178	Alive	One primary only	Yes
80-84 years	Female	Married (including common law)	White	Salivary Gland	Malignant	C08.0-Submandibular gland	8140	Malignant	Unknown	8140/3: Adenocarcinoma, NOS	8140-8389: adenomas and adenocarcinomas	Regional	Blank(s)	27	None	Beam radiation	No/Unknown	0	0	98	39	Blank(s)	Blank(s)	Blank(s)	Blank(s)	Blank(s)	Alive	Alive or dead of other cause	Alive or dead due to cancer	6	Alive	3rd of 3 or more primaries	No
85+ years	Male	Widowed	White	Salivary Gland	Malignant	C08.0-Submandibular gland	8020	Malignant	Undifferentiated; anaplastic; Grade IV	8020/3: Carcinoma, undifferentiated, NOS	8010-8049: epithelial neoplasms, NOS	Unknown/unstaged	Unknown/unstaged	90	None	None/Unknown	No/Unknown	0	99	99	Blank(s)	999	999	999	Blank(s)	Blank(s)	Non-Hodgkin Lymphoma	Dead (attributable to this cancer dx)	Alive or dead due to cancer	38	Dead	One primary only	Yes
75-79 years	Male	Married (including common law)	White	Salivary Gland	Malignant	C08.0-Submandibular gland	8070	Malignant	Unknown	8070/3: Squamous cell carcinoma, NOS	8050-8089: squamous cell neoplasms	Regional	Blank(s)	20	None	Beam radiation	No/Unknown	2	0	98	15	Blank(s)	Blank(s)	Blank(s)	Blank(s)	Blank(s)	Alive	Alive or dead of other cause	Alive or dead due to cancer	9	Alive	3rd of 3 or more primaries	No
65-69 years	Male	Married (including common law)	White	Salivary Gland	Malignant	C08.0-Submandibular gland	8071	Malignant	Moderately differentiated; Grade II	8071/3: Squamous cell carcinoma, keratinizing, NOS	8050-8089: squamous cell neoplasms	Localized	Localized	42	4 or more regional lymph nodes removed	Beam radiation	No/Unknown	0	11	0	Blank(s)	25	100	0	3	3	Esophagus	Dead (attributable to this cancer dx)	Alive or dead due to cancer	50	Dead	One primary only	Yes
75-79 years	Male	Married (including common law)	White	NHL - Extranodal	Malignant	C08.0-Submandibular gland	9680	Malignant	B-cell; pre-B; B-precursor	9680/3: Diffuse large B-cell lymphoma (DLBCL), NOS	9670-9699: nhl - mature b-cell lymphomas	Regional	Regional	40	None	None/Unknown	Yes	0	99	99	Blank(s)	988	210	988	0	9	Alive	Alive or dead of other cause	Alive or dead due to cancer	146	Alive	2nd of 2 or more primaries	No
55-59 years	Female	Married (including common law)	White	Salivary Gland	Malignant	C08.0-Submandibular gland	8941	Malignant	Poorly differentiated; Grade III	8941/3: Carcinoma in pleomorphic adenoma	8930-8999: complex mixed and stromal neoplasms	Localized	Localized	50	4 or more regional lymph nodes removed	Beam radiation	No/Unknown	0	11	0	Blank(s)	12	100	0	3	3	Alive	Alive or dead of other cause	Alive or dead due to cancer	159	Alive	One primary only	Yes
75-79 years	Male	Married (including common law)	White	Salivary Gland	Malignant	C08.0-Submandibular gland	8450	Malignant	Well differentiated; Grade I	8450/3: Papillary cystadenocarcinoma, NOS	8440-8499: cystic, mucinous and serous neoplasms	Localized	Localized	30	1 to 3 regional lymph nodes removed	None/Unknown	No/Unknown	0	2	0	Blank(s)	6	100	0	3	3	Other Cause of Death	Alive or dead of other cause	Dead (attributable to causes other than this cancer dx)	94	Dead	2nd of 2 or more primaries	No
65-69 years	Female	Married (including common law)	White	Salivary Gland	Malignant	C08.0-Submandibular gland	8070	Malignant	Unknown	8070/3: Squamous cell carcinoma, NOS	8050-8089: squamous cell neoplasms	Localized	Localized	0	4 or more regional lymph nodes removed	Beam radiation	No/Unknown	1	4	0	Blank(s)	50	300	0	0	0	Alive	Alive or dead of other cause	Alive or dead due to cancer	163	Alive	One primary only	Yes
85+ years	Female	Widowed	White	NHL - Extranodal	Malignant	C08.0-Submandibular gland	9699	Malignant	B-cell; pre-B; B-precursor	9699/3: Extranodal marginal zone lymphoma of mucosal-assoc. lymphoid tissue-MALT	9670-9699: nhl - mature b-cell lymphomas	Localized	Localized	27	None	None/Unknown	No/Unknown	0	99	99	Blank(s)	988	110	988	0	9	Diseases of Heart	Alive or dead of other cause	Dead (attributable to causes other than this cancer dx)	44	Dead	One primary only	Yes
50-54 years	Female	Married (including common law)	White	Salivary Gland	Malignant	C08.0-Submandibular gland	8083	Malignant	Poorly differentiated; Grade III	8083/3: Basaloid squamous cell carcinoma	8050-8089: squamous cell neoplasms	Regional	Regional	27	4 or more regional lymph nodes removed	None/Unknown	No/Unknown	0	32	0	21	Blank(s)	Blank(s)	Blank(s)	Blank(s)	Blank(s)	Alive	Alive or dead of other cause	Alive or dead due to cancer	43	Alive	3rd of 3 or more primaries	No
75-79 years	Male	Married (including common law)	White	Salivary Gland	Malignant	C08.0-Submandibular gland	8941	Malignant	Unknown	8941/3: Carcinoma in pleomorphic adenoma	8930-8999: complex mixed and stromal neoplasms	Localized	Localized	41	4 or more regional lymph nodes removed	None/Unknown	No/Unknown	2	7	0	Blank(s)	17	100	0	3	3	Alive	Alive or dead of other cause	Alive or dead due to cancer	71	Alive	2nd of 2 or more primaries	No
20-24 years	Male	Single (never married)	White	Salivary Gland	Malignant	C08.0-Submandibular gland	8200	Malignant	Well differentiated; Grade I	8200/3: Adenoid cystic carcinoma	8140-8389: adenomas and adenocarcinomas	Localized	Localized	41	None	Beam radiation	No/Unknown	0	0	98	Blank(s)	17	100	0	3	0	Alive	Alive or dead of other cause	Alive or dead due to cancer	155	Alive	One primary only	Yes
55-59 years	Male	Married (including common law)	White	Salivary Gland	Malignant	C08.0-Submandibular gland	8500	Malignant	Moderately differentiated; Grade II	8500/3: Infiltrating duct carcinoma, NOS	8500-8549: ductal and lobular neoplasms	Regional	Regional	20	1 to 3 regional lymph nodes removed	Beam radiation	No/Unknown	0	2	0	Blank(s)	18	400	0	3	3	Alive	Alive or dead of other cause	Alive or dead due to cancer	61	Alive	2nd of 2 or more primaries	No
70-74 years	Female	Widowed	White	Salivary Gland	Malignant	C08.0-Submandibular gland	8430	Malignant	Well differentiated; Grade I	8430/3: Mucoepidermoid carcinoma	8430-8439: mucoepidermoid neoplasms	Localized	Localized	41	None	None/Unknown	No/Unknown	0	0	98	Blank(s)	5	100	0	3	0	Alive	Alive or dead of other cause	Alive or dead due to cancer	152	Alive	One primary only	Yes
60-64 years	Male	Married (including common law)	White	Salivary Gland	Malignant	C08.0-Submandibular gland	8070	Malignant	Poorly differentiated; Grade III	8070/3: Squamous cell carcinoma, NOS	8050-8089: squamous cell neoplasms	Distant	Distant	40	4 or more regional lymph nodes removed	Beam radiation	Yes	5	13	10	Blank(s)	86	400	320	3	3	Gum and Other Mouth	Dead (attributable to this cancer dx)	Alive or dead due to cancer	23	Dead	One primary only	Yes
70-74 years	Male	Divorced	White	Salivary Gland	Malignant	C08.0-Submandibular gland	8290	Malignant	Moderately differentiated; Grade II	8290/3: Oxyphilic adenocarcinoma	8140-8389: adenomas and adenocarcinomas	Regional	Regional	27	None	Beam radiation	No/Unknown	2	0	98	Blank(s)	17	350	0	3	0	Prostate	Alive or dead of other cause	Dead (attributable to causes other than this cancer dx)	117	Dead	1st of 2 or more primaries	Yes
85+ years	Male	Married (including common law)	White	Salivary Gland	Malignant	C08.0-Submandibular gland	8070	Malignant	Moderately differentiated; Grade II	8070/3: Squamous cell carcinoma, NOS	8050-8089: squamous cell neoplasms	Regional	Regional	30	Number of regional lymph nodes removed unknown	Beam radiation	No/Unknown	1	97	97	Blank(s)	999	400	800	3	3	Diseases of Heart	Alive or dead of other cause	Dead (attributable to causes other than this cancer dx)	6	Dead	One primary only	Yes
80-84 years	Female	Widowed	White	NHL - Extranodal	Malignant	C08.0-Submandibular gland	9699	Malignant	B-cell; pre-B; B-precursor	9699/3: Extranodal marginal zone lymphoma of mucosal-assoc. lymphoid tissue-MALT	9670-9699: nhl - mature b-cell lymphomas	Localized	Localized	40	None	None/Unknown	No/Unknown	0	99	99	Blank(s)	988	110	988	0	9	Alive	Alive or dead of other cause	Alive or dead due to cancer	133	Alive	One primary only	Yes
70-74 years	Female	Unknown	White	NHL - Extranodal	Malignant	C08.0-Submandibular gland	9695	Malignant	Unknown	9695/3: Follicular lymphoma, grade 1	9670-9699: nhl - mature b-cell lymphomas	Regional	Regional	30	None	None/Unknown	No/Unknown	0	99	99	Blank(s)	988	210	988	0	9	Hypertension without Heart Disease	Alive or dead of other cause	Dead (attributable to causes other than this cancer dx)	70	Dead	One primary only	Yes
55-59 years	Female	Divorced	White	Salivary Gland	Malignant	C08.0-Submandibular gland	8246	Malignant	Moderately differentiated; Grade II	8246/3: Neuroendocrine carcinoma, NOS	8140-8389: adenomas and adenocarcinomas	Regional	Regional	41	4 or more regional lymph nodes removed	None/Unknown	No/Unknown	1	16	1	Blank(s)	6	100	100	3	3	Miscellaneous Malignant Cancer	Dead (attributable to this cancer dx)	Alive or dead due to cancer	55	Dead	One primary only	Yes
65-69 years	Male	Married (including common law)	White	Salivary Gland	Malignant	C08.0-Submandibular gland	8430	Malignant	Poorly differentiated; Grade III	8430/3: Mucoepidermoid carcinoma	8430-8439: mucoepidermoid neoplasms	Distant	Distant	27	Biopsy or aspiration of regional lymph node, NOS	Beam radiation	Yes	1	95	95	Blank(s)	58	500	120	3	1	Salivary Gland	Dead (attributable to this cancer dx)	Alive or dead due to cancer	4	Dead	One primary only	Yes
55-59 years	Male	Unknown	Black	Salivary Gland	Malignant	C08.0-Submandibular gland	8073	Malignant	Unknown	8073/3: Squamous cell carcinoma, small cell, nonkeratinizing	8050-8089: squamous cell neoplasms	Distant	Distant	0	None	None/Unknown	No/Unknown	Blank(s)	0	98	Blank(s)	999	999	999	9	9	Alive	Alive or dead of other cause	Alive or dead due to cancer	85	Alive	3rd of 3 or more primaries	No
60-64 years	Male	Married (including common law)	White	NHL - Extranodal	Malignant	C08.0-Submandibular gland	9680	Malignant	B-cell; pre-B; B-precursor	9680/3: Diffuse large B-cell lymphoma (DLBCL), NOS	9670-9699: nhl - mature b-cell lymphomas	Localized	Localized	0	None	Beam radiation	Yes	0	99	99	Blank(s)	988	110	988	0	9	Alive	Alive or dead of other cause	Alive or dead due to cancer	125	Alive	One primary only	Yes
85+ years	Female	Married (including common law)	White	NHL - Extranodal	Malignant	C08.0-Submandibular gland	9699	Malignant	B-cell; pre-B; B-precursor	9699/3: Extranodal marginal zone lymphoma of mucosal-assoc. lymphoid tissue-MALT	9670-9699: nhl - mature b-cell lymphomas	Localized	Localized	0	None	None/Unknown	Yes	1	99	99	Blank(s)	988	110	988	0	9	Other Cause of Death	Alive or dead of other cause	Dead (attributable to causes other than this cancer dx)	85	Dead	One primary only	Yes
70-74 years	Female	Widowed	White	Salivary Gland	Malignant	C08.0-Submandibular gland	8200	Malignant	Unknown	8200/3: Adenoid cystic carcinoma	8140-8389: adenomas and adenocarcinomas	Regional	Regional	20	None	Beam radiation	No/Unknown	0	0	98	Blank(s)	60	815	0	3	0	Symptoms, Signs and Ill-Defined Conditions	Alive or dead of other cause	Dead (attributable to causes other than this cancer dx)	110	Dead	One primary only	Yes
75-79 years	Male	Married (including common law)	White	Salivary Gland	Malignant	C08.0-Submandibular gland	8200	Malignant	Unknown	8200/3: Adenoid cystic carcinoma	8140-8389: adenomas and adenocarcinomas	Localized	Localized	20	4 or more regional lymph nodes removed	None/Unknown	No/Unknown	0	9	0	Blank(s)	10	100	0	3	3	Alive	Alive or dead of other cause	Alive or dead due to cancer	123	Alive	1st of 2 or more primaries	Yes
50-54 years	Female	Married (including common law)	White	Salivary Gland	Malignant	C08.0-Submandibular gland	8200	Malignant	Well differentiated; Grade I	8200/3: Adenoid cystic carcinoma	8140-8389: adenomas and adenocarcinomas	Localized	Localized	30	4 or more regional lymph nodes removed	Beam radiation	No/Unknown	0	16	0	Blank(s)	30	300	0	3	3	Alive	Alive or dead of other cause	Alive or dead due to cancer	128	Alive	One primary only	Yes
50-54 years	Female	Divorced	White	Salivary Gland	Malignant	C08.0-Submandibular gland	8200	Malignant	Unknown	8200/3: Adenoid cystic carcinoma	8140-8389: adenomas and adenocarcinomas	Localized	Localized	30	1 to 3 regional lymph nodes removed	Beam radiation	No/Unknown	0	3	0	Blank(s)	30	100	0	3	3	Alive	Alive or dead of other cause	Alive or dead due to cancer	129	Alive	One primary only	Yes
65-69 years	Male	Married (including common law)	White	Salivary Gland	Malignant	C08.0-Submandibular gland	8200	Malignant	Poorly differentiated; Grade III	8200/3: Adenoid cystic carcinoma	8140-8389: adenomas and adenocarcinomas	Regional	Regional	20	1 to 3 regional lymph nodes removed	Beam radiation	No/Unknown	0	2	0	Blank(s)	25	350	0	3	3	Miscellaneous Malignant Cancer	Dead (attributable to this cancer dx)	Alive or dead due to cancer	80	Dead	One primary only	Yes
75-79 years	Female	Widowed	White	Salivary Gland	Malignant	C08.0-Submandibular gland	8200	Malignant	Undifferentiated; anaplastic; Grade IV	8200/3: Adenoid cystic carcinoma	8140-8389: adenomas and adenocarcinomas	Regional	Regional	27	None	Beam radiation	No/Unknown	0	0	98	Blank(s)	992	350	0	3	0	Lung and Bronchus	Alive or dead of other cause	Dead (attributable to causes other than this cancer dx)	105	Dead	1st of 2 or more primaries	Yes
75-79 years	Female	Married (including common law)	White	NHL - Extranodal	Malignant	C08.0-Submandibular gland	9699	Malignant	B-cell; pre-B; B-precursor	9699/3: Extranodal marginal zone lymphoma of mucosal-assoc. lymphoid tissue-MALT	9670-9699: nhl - mature b-cell lymphomas	Localized	Localized	27	None	Beam radiation	No/Unknown	0	99	99	Blank(s)	988	110	988	0	9	Alive	Alive or dead of other cause	Alive or dead due to cancer	116	Alive	One primary only	Yes
45-49 years	Male	Married (including common law)	White	NHL - Extranodal	Malignant	C08.0-Submandibular gland	9699	Malignant	B-cell; pre-B; B-precursor	9699/3: Extranodal marginal zone lymphoma of mucosal-assoc. lymphoid tissue-MALT	9670-9699: nhl - mature b-cell lymphomas	Regional	Regional	0	None	None/Unknown	No/Unknown	Blank(s)	99	99	Blank(s)	988	210	988	0	9	Alive	Alive or dead of other cause	Alive or dead due to cancer	117	Alive	One primary only	Yes
65-69 years	Female	Married (including common law)	White	Salivary Gland	Malignant	C08.0-Submandibular gland	8290	Malignant	Moderately differentiated; Grade II	8290/3: Oxyphilic adenocarcinoma	8140-8389: adenomas and adenocarcinomas	Localized	Localized	20	None	None/Unknown	No/Unknown	0	0	98	Blank(s)	13	100	0	3	0	Alive	Alive or dead of other cause	Alive or dead due to cancer	116	Alive	One primary only	Yes
45-49 years	Male	Married (including common law)	White	Salivary Gland	Malignant	C08.0-Submandibular gland	8562	Malignant	Poorly differentiated; Grade III	8562/3: Epithelial-myoepithelial carcinoma	8560-8579: complex epithelial neoplasms	Localized	Localized	51	4 or more regional lymph nodes removed	Beam radiation	Yes	1	28	0	Blank(s)	24	100	0	3	3	Salivary Gland	Dead (attributable to this cancer dx)	Alive or dead due to cancer	31	Dead	One primary only	Yes
85+ years	Male	Married (including common law)	White	Salivary Gland	Malignant	C08.0-Submandibular gland	8010	Malignant	Unknown	8010/3: Carcinoma, NOS	8010-8049: epithelial neoplasms, NOS	Regional	Regional	0	Biopsy or aspiration of regional lymph node, NOS	None/Unknown	No/Unknown	0	95	95	Blank(s)	25	999	100	1	1	Salivary Gland	Dead (attributable to this cancer dx)	Alive or dead due to cancer	0	Dead	1st of 2 or more primaries	Yes
70-74 years	Female	Married (including common law)	White	NHL - Extranodal	Malignant	C08.0-Submandibular gland	9680	Malignant	B-cell; pre-B; B-precursor	9680/3: Diffuse large B-cell lymphoma (DLBCL), NOS	9670-9699: nhl - mature b-cell lymphomas	Distant	Distant	50	Number of regional lymph nodes removed unknown	None/Unknown	Yes	0	99	99	Blank(s)	988	310	988	9	9	Alive	Alive or dead of other cause	Alive or dead due to cancer	111	Alive	1st of 2 or more primaries	Yes
75-79 years	Female	Married (including common law)	White	Salivary Gland	Malignant	C08.0-Submandibular gland	8430	Malignant	Moderately differentiated; Grade II	8430/3: Mucoepidermoid carcinoma	8430-8439: mucoepidermoid neoplasms	Localized	Localized	27	None	None/Unknown	No/Unknown	0	0	98	Blank(s)	15	100	0	3	0	Alive	Alive or dead of other cause	Alive or dead due to cancer	112	Alive	One primary only	Yes
50-54 years	Male	Single (never married)	White	Salivary Gland	Malignant	C08.0-Submandibular gland	8140	Malignant	Undifferentiated; anaplastic; Grade IV	8140/3: Adenocarcinoma, NOS	8140-8389: adenomas and adenocarcinomas	Regional	Regional	0	None	None/Unknown	No/Unknown	Blank(s)	0	98	Blank(s)	999	400	200	0	0	Non-Melanoma Skin	Dead (attributable to this cancer dx)	Alive or dead due to cancer	7	Dead	One primary only	Yes
25-29 years	Male	Single (never married)	White	Salivary Gland	Malignant	C08.0-Submandibular gland	8430	Malignant	Poorly differentiated; Grade III	8430/3: Mucoepidermoid carcinoma	8430-8439: mucoepidermoid neoplasms	Regional	Regional	30	4 or more regional lymph nodes removed	Beam radiation	No/Unknown	0	8	2	Blank(s)	22	625	200	3	3	Alive	Alive or dead of other cause	Alive or dead due to cancer	106	Alive	One primary only	Yes
85+ years	Female	Married (including common law)	White	NHL - Extranodal	Malignant	C08.0-Submandibular gland	9680	Malignant	B-cell; pre-B; B-precursor	9680/3: Diffuse large B-cell lymphoma (DLBCL), NOS	9670-9699: nhl - mature b-cell lymphomas	Localized	Localized	27	None	None/Unknown	Yes	0	99	99	Blank(s)	988	110	988	0	9	Alive	Alive or dead of other cause	Alive or dead due to cancer	100	Alive	One primary only	Yes
50-54 years	Female	Single (never married)	White	Salivary Gland	Malignant	C08.0-Submandibular gland	8200	Malignant	Unknown	8200/3: Adenoid cystic carcinoma	8140-8389: adenomas and adenocarcinomas	Localized	Localized	40	4 or more regional lymph nodes removed	Beam radiation	Yes	1	23	0	Blank(s)	27	100	0	3	3	Alive	Alive or dead of other cause	Alive or dead due to cancer	99	Alive	One primary only	Yes
35-39 years	Female	Divorced	White	Salivary Gland	Malignant	C08.0-Submandibular gland	8200	Malignant	Moderately differentiated; Grade II	8200/3: Adenoid cystic carcinoma	8140-8389: adenomas and adenocarcinomas	Localized	Localized	30	4 or more regional lymph nodes removed	Beam radiation	No/Unknown	0	4	0	Blank(s)	21	310	0	3	3	Alive	Alive or dead of other cause	Alive or dead due to cancer	93	Alive	One primary only	Yes
70-74 years	Male	Married (including common law)	White	NHL - Extranodal	Malignant	C08.0-Submandibular gland	9699	Malignant	B-cell; pre-B; B-precursor	9699/3: Extranodal marginal zone lymphoma of mucosal-assoc. lymphoid tissue-MALT	9670-9699: nhl - mature b-cell lymphomas	Regional	Regional	20	1 to 3 regional lymph nodes removed	None/Unknown	No/Unknown	0	99	99	Blank(s)	988	210	988	0	9	Alive	Alive or dead of other cause	Alive or dead due to cancer	72	Alive	2nd of 2 or more primaries	No
65-69 years	Male	Married (including common law)	White	Salivary Gland	Malignant	C08.0-Submandibular gland	8022	Malignant	Well differentiated; Grade I	8022/3: Pleomorphic carcinoma	8010-8049: epithelial neoplasms, NOS	Localized	Localized	27	None	None/Unknown	No/Unknown	0	0	98	Blank(s)	23	100	0	3	0	Alzheimers (ICD-9 and 10 only)	Alive or dead of other cause	Dead (attributable to causes other than this cancer dx)	71	Dead	1st of 2 or more primaries	Yes
30-34 years	Male	Married (including common law)	White	Salivary Gland	Malignant	C08.0-Submandibular gland	8941	Malignant	Unknown	8941/3: Carcinoma in pleomorphic adenoma	8930-8999: complex mixed and stromal neoplasms	Localized	Localized	41	4 or more regional lymph nodes removed	Beam radiation	No/Unknown	0	4	0	Blank(s)	32	100	0	3	3	Alive	Alive or dead of other cause	Alive or dead due to cancer	92	Alive	One primary only	Yes
60-64 years	Female	Divorced	White	Salivary Gland	Malignant	C08.0-Submandibular gland	8200	Malignant	Moderately differentiated; Grade II	8200/3: Adenoid cystic carcinoma	8140-8389: adenomas and adenocarcinomas	Localized	Localized	27	None	Beam radiation	No/Unknown	0	0	98	Blank(s)	15	100	0	3	0	Alive	Alive or dead of other cause	Alive or dead due to cancer	90	Alive	One primary only	Yes
50-54 years	Female	Single (never married)	White	Salivary Gland	Malignant	C08.0-Submandibular gland	8200	Malignant	Unknown	8200/3: Adenoid cystic carcinoma	8140-8389: adenomas and adenocarcinomas	Regional	Regional	31	4 or more regional lymph nodes removed	Beam radiation	No/Unknown	0	6	0	Blank(s)	26	350	0	3	3	Miscellaneous Malignant Cancer	Dead (attributable to this cancer dx)	Alive or dead due to cancer	57	Dead	One primary only	Yes
75-79 years	Female	Widowed	White	Salivary Gland	Malignant	C08.0-Submandibular gland	8200	Malignant	Undifferentiated; anaplastic; Grade IV	8200/3: Adenoid cystic carcinoma	8140-8389: adenomas and adenocarcinomas	Regional	Regional	42	4 or more regional lymph nodes removed	Beam radiation	No/Unknown	2	29	2	Blank(s)	24	300	200	3	3	Alive	Alive or dead of other cause	Alive or dead due to cancer	90	Alive	One primary only	Yes
70-74 years	Male	Married (including common law)	White	Salivary Gland	Malignant	C08.0-Submandibular gland	8500	Malignant	Undifferentiated; anaplastic; Grade IV	8500/3: Infiltrating duct carcinoma, NOS	8500-8549: ductal and lobular neoplasms	Regional	Regional	30	4 or more regional lymph nodes removed	Beam radiation	No/Unknown	1	18	8	Blank(s)	46	100	210	3	3	Chronic Obstructive Pulmonary Disease and Allied Cond	Alive or dead of other cause	Dead (attributable to causes other than this cancer dx)	64	Dead	One primary only	Yes
70-74 years	Female	Widowed	White	Salivary Gland	Malignant	C08.0-Submandibular gland	8982	Malignant	Unknown	8982/3: Malignant myoepithelioma	8930-8999: complex mixed and stromal neoplasms	Localized	Localized	27	None	None/Unknown	No/Unknown	0	0	98	Blank(s)	50	300	0	3	0	Diseases of Heart	Alive or dead of other cause	Dead (attributable to causes other than this cancer dx)	7	Dead	2nd of 2 or more primaries	Yes
85+ years	Female	Widowed	White	Salivary Gland	Malignant	C08.0-Submandibular gland	8010	Malignant	Poorly differentiated; Grade III	8010/3: Carcinoma, NOS	8010-8049: epithelial neoplasms, NOS	Distant	Distant	41	4 or more regional lymph nodes removed	Beam radiation	No/Unknown	0	58	18	Blank(s)	50	400	220	3	3	Diseases of Heart	Alive or dead of other cause	Dead (attributable to causes other than this cancer dx)	6	Dead	One primary only	Yes
65-69 years	Female	Married (including common law)	White	Salivary Gland	Malignant	C08.0-Submandibular gland	8200	Malignant	Moderately differentiated; Grade II	8200/3: Adenoid cystic carcinoma	8140-8389: adenomas and adenocarcinomas	Regional	Regional	42	4 or more regional lymph nodes removed	Beam radiation	No/Unknown	0	9	1	Blank(s)	35	400	100	3	3	Alive	Alive or dead of other cause	Alive or dead due to cancer	75	Alive	One primary only	Yes
65-69 years	Female	Married (including common law)	White	Salivary Gland	Malignant	C08.0-Submandibular gland	8940	Malignant	Moderately differentiated; Grade II	8940/3: Mixed tumor, malignant, NOS	8930-8999: complex mixed and stromal neoplasms	Distant	Distant	31	4 or more regional lymph nodes removed	Beam radiation	No/Unknown	0	24	3	Blank(s)	17	400	220	3	3	Brain and Other Nervous System	Alive or dead of other cause	Dead (attributable to causes other than this cancer dx)	15	Dead	1st of 2 or more primaries	Yes
45-49 years	Male	Married (including common law)	White	NHL - Extranodal	Malignant	C08.0-Submandibular gland	9680	Malignant	B-cell; pre-B; B-precursor	9680/3: Diffuse large B-cell lymphoma (DLBCL), NOS	9670-9699: nhl - mature b-cell lymphomas	Regional	Regional	27	1 to 3 regional lymph nodes removed	Beam radiation	Yes	0	99	99	Blank(s)	988	210	988	0	9	Alive	Alive or dead of other cause	Alive or dead due to cancer	76	Alive	One primary only	Yes
65-69 years	Male	Single (never married)	White	Salivary Gland	Malignant	C08.0-Submandibular gland	8070	Malignant	Poorly differentiated; Grade III	8070/3: Squamous cell carcinoma, NOS	8050-8089: squamous cell neoplasms	Distant	Distant	40	4 or more regional lymph nodes removed	None/Unknown	No/Unknown	1	15	0	Blank(s)	50	100	0	3	3	Bones and Joints	Dead (attributable to this cancer dx)	Alive or dead due to cancer	53	Dead	One primary only	Yes
60-64 years	Female	Married (including common law)	White	Salivary Gland	Malignant	C08.0-Submandibular gland	8200	Malignant	Moderately differentiated; Grade II	8200/3: Adenoid cystic carcinoma	8140-8389: adenomas and adenocarcinomas	Localized	Localized	27	None	Beam radiation	No/Unknown	1	0	98	Blank(s)	30	100	0	3	0	Alive	Alive or dead of other cause	Alive or dead due to cancer	68	Alive	One primary only	Yes
35-39 years	Male	Married (including common law)	White	NHL - Extranodal	Malignant	C08.0-Submandibular gland	9691	Malignant	B-cell; pre-B; B-precursor	9691/3: Follicular lymphoma, grade 2	9670-9699: nhl - mature b-cell lymphomas	Regional	Regional	30	1 to 3 regional lymph nodes removed	None/Unknown	No/Unknown	0	99	99	Blank(s)	988	210	988	9	9	Alive	Alive or dead of other cause	Alive or dead due to cancer	62	Alive	One primary only	Yes
85+ years	Female	Widowed	White	Salivary Gland	Malignant	C08.0-Submandibular gland	8200	Malignant	Poorly differentiated; Grade III	8200/3: Adenoid cystic carcinoma	8140-8389: adenomas and adenocarcinomas	Regional	Regional	40	4 or more regional lymph nodes removed	Beam radiation	No/Unknown	1	18	0	25	Blank(s)	Blank(s)	Blank(s)	Blank(s)	Blank(s)	Miscellaneous Malignant Cancer	Dead (attributable to this cancer dx)	Alive or dead due to cancer	12	Dead	One primary only	Yes
60-64 years	Female	Single (never married)	White	Salivary Gland	Malignant	C08.0-Submandibular gland	8430	Malignant	Moderately differentiated; Grade II	8430/3: Mucoepidermoid carcinoma	8430-8439: mucoepidermoid neoplasms	Localized	Localized	27	1 to 3 regional lymph nodes removed	None/Unknown	No/Unknown	0	1	0	9	Blank(s)	Blank(s)	Blank(s)	Blank(s)	Blank(s)	Alive	Alive or dead of other cause	Alive or dead due to cancer	56	Alive	One primary only	Yes
70-74 years	Male	Married (including common law)	White	NHL - Extranodal	Malignant	C08.0-Submandibular gland	9691	Malignant	B-cell; pre-B; B-precursor	9691/3: Follicular lymphoma, grade 2	9670-9699: nhl - mature b-cell lymphomas	Localized	Localized	0	Unknown or not applicable	None/Unknown	No/Unknown	Blank(s)	99	99	999	Blank(s)	Blank(s)	Blank(s)	Blank(s)	Blank(s)	Alive	Alive or dead of other cause	Alive or dead due to cancer	48	Alive	One primary only	Yes
70-74 years	Female	Married (including common law)	White	Salivary Gland	Malignant	C08.0-Submandibular gland	8200	Malignant	Unknown	8200/3: Adenoid cystic carcinoma	8140-8389: adenomas and adenocarcinomas	Localized	Localized	30	4 or more regional lymph nodes removed	None/Unknown	No/Unknown	2	12	0	25	Blank(s)	Blank(s)	Blank(s)	Blank(s)	Blank(s)	Alive	Alive or dead of other cause	Alive or dead due to cancer	55	Alive	One primary only	Yes
15-19 years	Male	Married (including common law)	White	Salivary Gland	Malignant	C08.0-Submandibular gland	8200	Malignant	Well differentiated; Grade I	8200/3: Adenoid cystic carcinoma	8140-8389: adenomas and adenocarcinomas	Localized	Localized	30	4 or more regional lymph nodes removed	Beam radiation	No/Unknown	1	3	0	11	Blank(s)	Blank(s)	Blank(s)	Blank(s)	Blank(s)	Alive	Alive or dead of other cause	Alive or dead due to cancer	54	Alive	One primary only	Yes
50-54 years	Female	Married (including common law)	White	Salivary Gland	Malignant	C08.0-Submandibular gland	8200	Malignant	Unknown	8200/3: Adenoid cystic carcinoma	8140-8389: adenomas and adenocarcinomas	Localized	Localized	31	4 or more regional lymph nodes removed	Beam radiation	No/Unknown	0	7	0	16	Blank(s)	Blank(s)	Blank(s)	Blank(s)	Blank(s)	Alive	Alive or dead of other cause	Alive or dead due to cancer	48	Alive	One primary only	Yes
60-64 years	Male	Married (including common law)	White	Salivary Gland	Malignant	C08.0-Submandibular gland	8070	Malignant	Moderately differentiated; Grade II	8070/3: Squamous cell carcinoma, NOS	8050-8089: squamous cell neoplasms	Localized	Localized	40	4 or more regional lymph nodes removed	Beam radiation	No/Unknown	1	42	0	31	Blank(s)	Blank(s)	Blank(s)	Blank(s)	Blank(s)	Alive	Alive or dead of other cause	Alive or dead due to cancer	47	Alive	1st of 2 or more primaries	Yes
75-79 years	Male	Married (including common law)	White	NHL - Extranodal	Malignant	C08.0-Submandibular gland	9691	Malignant	B-cell; pre-B; B-precursor	9691/3: Follicular lymphoma, grade 2	9670-9699: nhl - mature b-cell lymphomas	Localized	Localized	27	None	Beam radiation	No/Unknown	0	99	99	999	Blank(s)	Blank(s)	Blank(s)	Blank(s)	Blank(s)	Alive	Alive or dead of other cause	Alive or dead due to cancer	45	Alive	One primary only	Yes
50-54 years	Female	Single (never married)	White	Salivary Gland	Malignant	C08.0-Submandibular gland	8200	Malignant	Unknown	8200/3: Adenoid cystic carcinoma	8140-8389: adenomas and adenocarcinomas	Regional	Regional	27	None	Beam radiation	No/Unknown	0	0	98	11	Blank(s)	Blank(s)	Blank(s)	Blank(s)	Blank(s)	Alive	Alive or dead of other cause	Alive or dead due to cancer	55	Alive	One primary only	Yes
40-44 years	Female	Married (including common law)	White	Salivary Gland	Malignant	C08.0-Submandibular gland	8200	Malignant	Unknown	8200/3: Adenoid cystic carcinoma	8140-8389: adenomas and adenocarcinomas	Localized	Localized	41	4 or more regional lymph nodes removed	Beam radiation	No/Unknown	0	4	0	20	Blank(s)	Blank(s)	Blank(s)	Blank(s)	Blank(s)	Alive	Alive or dead of other cause	Alive or dead due to cancer	45	Alive	One primary only	Yes
75-79 years	Female	Married (including common law)	White	Salivary Gland	Malignant	C08.0-Submandibular gland	8200	Malignant	Unknown	8200/3: Adenoid cystic carcinoma	8140-8389: adenomas and adenocarcinomas	Regional	Regional	41	4 or more regional lymph nodes removed	Beam radiation	No/Unknown	1	34	0	22	Blank(s)	Blank(s)	Blank(s)	Blank(s)	Blank(s)	Alive	Alive or dead of other cause	Alive or dead due to cancer	42	Alive	One primary only	Yes
60-64 years	Male	Married (including common law)	White	Salivary Gland	Malignant	C08.0-Submandibular gland	8801	Malignant	Undifferentiated; anaplastic; Grade IV	8801/3: Spindle cell sarcoma	8800-8809: soft tissue tumors and sarcomas, NOS	Localized	Localized	40	4 or more regional lymph nodes removed	Beam radiation	No/Unknown	0	17	0	69	Blank(s)	Blank(s)	Blank(s)	Blank(s)	Blank(s)	Alive	Alive or dead of other cause	Alive or dead due to cancer	40	Alive	One primary only	Yes
85+ years	Female	Widowed	White	Salivary Gland	Malignant	C08.0-Submandibular gland	8200	Malignant	Poorly differentiated; Grade III	8200/3: Adenoid cystic carcinoma	8140-8389: adenomas and adenocarcinomas	Regional	Regional	41	None	Beam radiation	No/Unknown	0	0	98	14	Blank(s)	Blank(s)	Blank(s)	Blank(s)	Blank(s)	Alive	Alive or dead of other cause	Alive or dead due to cancer	48	Alive	One primary only	Yes
75-79 years	Female	Married (including common law)	White	Salivary Gland	Malignant	C08.0-Submandibular gland	8041	Malignant	Poorly differentiated; Grade III	8041/3: Small cell carcinoma, NOS	8010-8049: epithelial neoplasms, NOS	Regional	Regional	30	4 or more regional lymph nodes removed	Beam radiation	Yes	1	47	1	39	Blank(s)	Blank(s)	Blank(s)	Blank(s)	Blank(s)	Alive	Alive or dead of other cause	Alive or dead due to cancer	37	Alive	One primary only	Yes
45-49 years	Male	Single (never married)	White	Salivary Gland	Malignant	C08.0-Submandibular gland	8200	Malignant	Moderately differentiated; Grade II	8200/3: Adenoid cystic carcinoma	8140-8389: adenomas and adenocarcinomas	Localized	Localized	30	4 or more regional lymph nodes removed	Beam radiation	No/Unknown	0	43	0	25	Blank(s)	Blank(s)	Blank(s)	Blank(s)	Blank(s)	Alive	Alive or dead of other cause	Alive or dead due to cancer	45	Alive	One primary only	Yes
65-69 years	Female	Divorced	White	Salivary Gland	Malignant	C08.0-Submandibular gland	8430	Malignant	Undifferentiated; anaplastic; Grade IV	8430/3: Mucoepidermoid carcinoma	8430-8439: mucoepidermoid neoplasms	Localized	Localized	40	1 to 3 regional lymph nodes removed	Beam radiation	No/Unknown	0	2	0	16	Blank(s)	Blank(s)	Blank(s)	Blank(s)	Blank(s)	Alive	Alive or dead of other cause	Alive or dead due to cancer	50	Alive	One primary only	Yes
75-79 years	Female	Divorced	White	Salivary Gland	Malignant	C08.0-Submandibular gland	8430	Malignant	Unknown	8430/3: Mucoepidermoid carcinoma	8430-8439: mucoepidermoid neoplasms	Regional	Blank(s)	27	1 to 3 regional lymph nodes removed	Beam radiation	No/Unknown	0	1	1	11	Blank(s)	Blank(s)	Blank(s)	Blank(s)	Blank(s)	Alive	Alive or dead of other cause	Alive or dead due to cancer	31	Alive	One primary only	Yes
60-64 years	Male	Divorced	White	Salivary Gland	Malignant	C08.0-Submandibular gland	8200	Malignant	Unknown	8200/3: Adenoid cystic carcinoma	8140-8389: adenomas and adenocarcinomas	Localized	Blank(s)	27	4 or more regional lymph nodes removed	Beam radiation	No/Unknown	2	4	0	22	Blank(s)	Blank(s)	Blank(s)	Blank(s)	Blank(s)	Alive	Alive or dead of other cause	Alive or dead due to cancer	30	Alive	One primary only	Yes
75-79 years	Female	Divorced	White	Salivary Gland	Malignant	C08.0-Submandibular gland	8200	Malignant	Unknown	8200/3: Adenoid cystic carcinoma	8140-8389: adenomas and adenocarcinomas	Regional	Blank(s)	41	4 or more regional lymph nodes removed	Beam radiation	No/Unknown	2	9	0	32	Blank(s)	Blank(s)	Blank(s)	Blank(s)	Blank(s)	Alive	Alive or dead of other cause	Alive or dead due to cancer	35	Alive	One primary only	Yes
55-59 years	Female	Married (including common law)	White	Salivary Gland	Malignant	C08.0-Submandibular gland	8500	Malignant	Unknown	8500/3: Infiltrating duct carcinoma, NOS	8500-8549: ductal and lobular neoplasms	Distant	Blank(s)	31	4 or more regional lymph nodes removed	None/Unknown	Yes	1	17	2	30	Blank(s)	Blank(s)	Blank(s)	Blank(s)	Blank(s)	Alive	Alive or dead of other cause	Alive or dead due to cancer	24	Alive	One primary only	Yes
55-59 years	Male	Single (never married)	White	Salivary Gland	Malignant	C08.0-Submandibular gland	8200	Malignant	Unknown	8200/3: Adenoid cystic carcinoma	8140-8389: adenomas and adenocarcinomas	Distant	Blank(s)	31	4 or more regional lymph nodes removed	None/Unknown	No/Unknown	0	24	0	40	Blank(s)	Blank(s)	Blank(s)	Blank(s)	Blank(s)	Suicide and Self-Inflicted Injury	Alive or dead of other cause	Dead (attributable to causes other than this cancer dx)	8	Dead	One primary only	Yes
65-69 years	Female	Married (including common law)	White	Salivary Gland	Malignant	C08.0-Submandibular gland	8430	Malignant	Unknown	8430/3: Mucoepidermoid carcinoma	8430-8439: mucoepidermoid neoplasms	Localized	Blank(s)	40	4 or more regional lymph nodes removed	None/Unknown	No/Unknown	1	12	0	9	Blank(s)	Blank(s)	Blank(s)	Blank(s)	Blank(s)	Alive	Alive or dead of other cause	Alive or dead due to cancer	32	Alive	One primary only	Yes
60-64 years	Female	Married (including common law)	White	Salivary Gland	Malignant	C08.0-Submandibular gland	8010	Malignant	Unknown	8010/3: Carcinoma, NOS	8010-8049: epithelial neoplasms, NOS	Distant	Blank(s)	0	None	None/Unknown	No/Unknown	Blank(s)	0	98	70	Blank(s)	Blank(s)	Blank(s)	Blank(s)	Blank(s)	Salivary Gland	Dead (attributable to this cancer dx)	Alive or dead due to cancer	2	Dead	One primary only	Yes
70-74 years	Male	Married (including common law)	White	NHL - Extranodal	Malignant	C08.0-Submandibular gland	9673	Malignant	Unknown	9673/3: Mantle cell lymphoma	9670-9699: nhl - mature b-cell lymphomas	Distant	Blank(s)	0	None	None/Unknown	Yes	2	99	99	999	Blank(s)	Blank(s)	Blank(s)	Blank(s)	Blank(s)	Alive	Alive or dead of other cause	Alive or dead due to cancer	24	Alive	One primary only	Yes
65-69 years	Female	Widowed	White	Salivary Gland	Malignant	C08.0-Submandibular gland	8941	Malignant	Unknown	8941/3: Carcinoma in pleomorphic adenoma	8930-8999: complex mixed and stromal neoplasms	Localized	Blank(s)	27	None	Beam radiation	No/Unknown	0	0	98	16	Blank(s)	Blank(s)	Blank(s)	Blank(s)	Blank(s)	Alive	Alive or dead of other cause	Alive or dead due to cancer	23	Alive	One primary only	Yes
30-34 years	Female	Married (including common law)	Asian or Pacific Islander	Salivary Gland	Malignant	C08.0-Submandibular gland	8941	Malignant	Unknown	8941/3: Carcinoma in pleomorphic adenoma	8930-8999: complex mixed and stromal neoplasms	Localized	Blank(s)	31	None	Beam radiation	No/Unknown	0	0	98	38	Blank(s)	Blank(s)	Blank(s)	Blank(s)	Blank(s)	Alive	Alive or dead of other cause	Alive or dead due to cancer	9	Alive	One primary only	Yes
65-69 years	Male	Married (including common law)	White	NHL - Extranodal	Malignant	C08.0-Submandibular gland	9690	Malignant	Unknown	9690/3: Follicular lymphoma	9670-9699: nhl - mature b-cell lymphomas	Localized	Blank(s)	0	None	Beam radiation	No/Unknown	2	99	99	999	Blank(s)	Blank(s)	Blank(s)	Blank(s)	Blank(s)	Alive	Alive or dead of other cause	Alive or dead due to cancer	21	Alive	One primary only	Yes
65-69 years	Female	Married (including common law)	White	Salivary Gland	Malignant	C08.0-Submandibular gland	8200	Malignant	Unknown	8200/3: Adenoid cystic carcinoma	8140-8389: adenomas and adenocarcinomas	Localized	Blank(s)	32	4 or more regional lymph nodes removed	Beam radiation	No/Unknown	0	12	0	19	Blank(s)	Blank(s)	Blank(s)	Blank(s)	Blank(s)	Alive	Alive or dead of other cause	Alive or dead due to cancer	27	Alive	One primary only	Yes
45-49 years	Female	Widowed	White	Salivary Gland	Malignant	C08.0-Submandibular gland	8200	Malignant	Unknown	8200/3: Adenoid cystic carcinoma	8140-8389: adenomas and adenocarcinomas	Localized	Blank(s)	20	1 to 3 regional lymph nodes removed	Beam radiation	No/Unknown	0	1	0	42	Blank(s)	Blank(s)	Blank(s)	Blank(s)	Blank(s)	Alive	Alive or dead of other cause	Alive or dead due to cancer	29	Alive	One primary only	Yes
40-44 years	Female	Unknown	Asian or Pacific Islander	Salivary Gland	Malignant	C08.0-Submandibular gland	8147	Malignant	Unknown	8147/3: Basal cell adenocarcinoma	8140-8389: adenomas and adenocarcinomas	Localized	Localized	27	4 or more regional lymph nodes removed	None/Unknown	No/Unknown	0	6	0	15	Blank(s)	Blank(s)	Blank(s)	Blank(s)	Blank(s)	Alive	Alive or dead of other cause	Alive or dead due to cancer	43	Alive	One primary only	Yes
55-59 years	Male	Widowed	White	Salivary Gland	Malignant	C08.0-Submandibular gland	8982	Malignant	Unknown	8982/3: Malignant myoepithelioma	8930-8999: complex mixed and stromal neoplasms	Localized	Blank(s)	20	4 or more regional lymph nodes removed	Beam radiation	No/Unknown	0	9	0	15	Blank(s)	Blank(s)	Blank(s)	Blank(s)	Blank(s)	Alive	Alive or dead of other cause	Alive or dead due to cancer	5	Alive	One primary only	Yes
65-69 years	Male	Married (including common law)	White	Salivary Gland	Malignant	C08.0-Submandibular gland	8941	Malignant	Unknown	8941/3: Carcinoma in pleomorphic adenoma	8930-8999: complex mixed and stromal neoplasms	Distant	Blank(s)	27	4 or more regional lymph nodes removed	None/Unknown	No/Unknown	0	45	5	32	Blank(s)	Blank(s)	Blank(s)	Blank(s)	Blank(s)	Alive	Alive or dead of other cause	Alive or dead due to cancer	9	Alive	One primary only	Yes
35-39 years	Male	Married (including common law)	White	Salivary Gland	Malignant	C08.0-Submandibular gland	8430	Malignant	Unknown	8430/3: Mucoepidermoid carcinoma	8430-8439: mucoepidermoid neoplasms	Regional	Blank(s)	0	Number of regional lymph nodes removed unknown	Beam radiation	No/Unknown	0	96	97	0	Blank(s)	Blank(s)	Blank(s)	Blank(s)	Blank(s)	Alive	Alive or dead of other cause	Alive or dead due to cancer	4	Alive	One primary only	Yes
50-54 years	Male	Married (including common law)	White	Salivary Gland	Malignant	C08.0-Submandibular gland	8500	Malignant	Unknown	8500/3: Infiltrating duct carcinoma, NOS	8500-8549: ductal and lobular neoplasms	Regional	Blank(s)	30	4 or more regional lymph nodes removed	Beam radiation	Yes	0	65	54	30	Blank(s)	Blank(s)	Blank(s)	Blank(s)	Blank(s)	Alive	Alive or dead of other cause	Alive or dead due to cancer	4	Alive	One primary only	Yes
80-84 years	Female	Single (never married)	White	Salivary Gland	Malignant	C08.0-Submandibular gland	8070	Malignant	Unknown	8070/3: Squamous cell carcinoma, NOS	8050-8089: squamous cell neoplasms	Regional	Regional	20	None	None/Unknown	No/Unknown	0	0	98	Blank(s)	999	999	100	1	0	Pneumonia and Influenza	Alive or dead of other cause	Dead (attributable to causes other than this cancer dx)	20	Dead	4th of 4 or more primaries	No
80-84 years	Male	Widowed	White	Salivary Gland	Malignant	C08.0-Submandibular gland	8430	Malignant	Undifferentiated; anaplastic; Grade IV	8430/3: Mucoepidermoid carcinoma	8430-8439: mucoepidermoid neoplasms	Blank(s)	Regional	20	Blank(s)	Beam radiation	No/Unknown	0	1	1	Blank(s)	Blank(s)	Blank(s)	Blank(s)	Blank(s)	Blank(s)	Salivary Gland	Dead (attributable to this cancer dx)	Alive or dead due to cancer	23	Dead	2nd of 2 or more primaries	No
65-69 years	Female	Single (never married)	White	Salivary Gland	Malignant	C08.0-Submandibular gland	8200	Malignant	Unknown	8200/3: Adenoid cystic carcinoma	8140-8389: adenomas and adenocarcinomas	Localized	Blank(s)	31	4 or more regional lymph nodes removed	None/Unknown	No/Unknown	4	14	0	15	Blank(s)	Blank(s)	Blank(s)	Blank(s)	Blank(s)	Alive	Alive or dead of other cause	Alive or dead due to cancer	12	Alive	3rd of 3 or more primaries	No
70-74 years	Female	Married (including common law)	White	Salivary Gland	Malignant	C08.0-Submandibular gland	8070	Malignant	Moderately differentiated; Grade II	8070/3: Squamous cell carcinoma, NOS	8050-8089: squamous cell neoplasms	Regional	Regional	37	4 or more regional lymph nodes removed	Beam radiation	No/Unknown	1	35	3	Blank(s)	10	100	400	3	3	Other Cause of Death	Alive or dead of other cause	Dead (attributable to causes other than this cancer dx)	37	Dead	2nd of 2 or more primaries	No
85+ years	Male	Unknown	White	Salivary Gland	Malignant	C08.0-Submandibular gland	8070	Malignant	Unknown	8070/3: Squamous cell carcinoma, NOS	8050-8089: squamous cell neoplasms	Localized	Localized	0	None	None/Unknown	No/Unknown	Blank(s)	0	98	Blank(s)	999	300	0	1	0	Salivary Gland	Dead (attributable to this cancer dx)	Alive or dead due to cancer	6	Dead	2nd of 2 or more primaries	No
60-64 years	Female	Divorced	White	Salivary Gland	Malignant	C08.0-Submandibular gland	8070	Malignant	Unknown	8070/3: Squamous cell carcinoma, NOS	8050-8089: squamous cell neoplasms	Distant	Distant	99	Unknown or not applicable	None/Unknown	No/Unknown	Blank(s)	99	99	Blank(s)	999	999	999	9	9	Miscellaneous Malignant Cancer	Dead (attributable to this cancer dx)	Alive or dead due to cancer	8	Dead	One primary only	Yes
45-49 years	Male	Divorced	White	Salivary Gland	Malignant	C08.0-Submandibular gland	8430	Malignant	Unknown	8430/3: Mucoepidermoid carcinoma	8430-8439: mucoepidermoid neoplasms	Blank(s)	Distant	0	Blank(s)	Beam radiation	Yes	0	0	98	Blank(s)	Blank(s)	Blank(s)	Blank(s)	Blank(s)	Blank(s)	Miscellaneous Malignant Cancer	Dead (attributable to this cancer dx)	Alive or dead due to cancer	4	Dead	One primary only	Yes
45-49 years	Female	Married (including common law)	White	Salivary Gland	Malignant	C08.0-Submandibular gland	8562	Malignant	Unknown	8562/3: Epithelial-myoepithelial carcinoma	8560-8579: complex epithelial neoplasms	Blank(s)	Localized	20	Blank(s)	None/Unknown	No/Unknown	0	1	0	Blank(s)	Blank(s)	Blank(s)	Blank(s)	Blank(s)	Blank(s)	Alive	Alive or dead of other cause	Alive or dead due to cancer	239	Alive	One primary only	Yes
45-49 years	Female	Widowed	White	NHL - Extranodal	Malignant	C08.0-Submandibular gland	9699	Malignant	B-cell; pre-B; B-precursor	9699/3: Extranodal marginal zone lymphoma of mucosal-assoc. lymphoid tissue-MALT	9670-9699: nhl - mature b-cell lymphomas	Blank(s)	Localized	27	Blank(s)	None/Unknown	No/Unknown	0	99	99	Blank(s)	Blank(s)	Blank(s)	Blank(s)	Blank(s)	Blank(s)	Alive	Alive or dead of other cause	Alive or dead due to cancer	234	Alive	One primary only	Yes
65-69 years	Female	Married (including common law)	White	Salivary Gland	Malignant	C08.0-Submandibular gland	8010	Malignant	Unknown	8010/3: Carcinoma, NOS	8010-8049: epithelial neoplasms, NOS	Blank(s)	Unknown/unstaged	0	Blank(s)	None/Unknown	No/Unknown	Blank(s)	0	98	Blank(s)	Blank(s)	Blank(s)	Blank(s)	Blank(s)	Blank(s)	Lung and Bronchus	Alive or dead of other cause	Dead (attributable to causes other than this cancer dx)	4	Dead	2nd of 2 or more primaries	No
50-54 years	Male	Married (including common law)	American Indian/Alaska Native	NHL - Extranodal	Malignant	C08.0-Submandibular gland	9699	Malignant	B-cell; pre-B; B-precursor	9699/3: Extranodal marginal zone lymphoma of mucosal-assoc. lymphoid tissue-MALT	9670-9699: nhl - mature b-cell lymphomas	Blank(s)	Localized	41	Blank(s)	Beam radiation	No/Unknown	0	99	99	Blank(s)	Blank(s)	Blank(s)	Blank(s)	Blank(s)	Blank(s)	Non-Hodgkin Lymphoma	Dead (attributable to this cancer dx)	Alive or dead due to cancer	184	Dead	One primary only	Yes
50-54 years	Male	Single (never married)	White	Salivary Gland	Malignant	C08.0-Submandibular gland	8010	Malignant	Unknown	8010/3: Carcinoma, NOS	8010-8049: epithelial neoplasms, NOS	Blank(s)	Distant	27	Blank(s)	Beam radiation	Yes	2	90	86	Blank(s)	Blank(s)	Blank(s)	Blank(s)	Blank(s)	Blank(s)	In situ, benign or unknown behavior neoplasm	Dead (attributable to this cancer dx)	Alive or dead due to cancer	4	Dead	One primary only	Yes
65-69 years	Female	Married (including common law)	White	Salivary Gland	Malignant	C08.0-Submandibular gland	8430	Malignant	Unknown	8430/3: Mucoepidermoid carcinoma	8430-8439: mucoepidermoid neoplasms	Localized	Localized	27	None	None/Unknown	No/Unknown	0	0	98	Blank(s)	5	100	0	3	0	Alive	Alive or dead of other cause	Alive or dead due to cancer	79	Alive	3rd of 3 or more primaries	No
40-44 years	Female	Single (never married)	White	Salivary Gland	Malignant	C08.0-Submandibular gland	8200	Malignant	Unknown	8200/3: Adenoid cystic carcinoma	8140-8389: adenomas and adenocarcinomas	Blank(s)	Localized	27	None	Beam radiation	No/Unknown	0	0	98	Blank(s)	Blank(s)	Blank(s)	Blank(s)	Blank(s)	Blank(s)	Alive	Alive or dead of other cause	Alive or dead due to cancer	207	Alive	One primary only	Yes
70-74 years	Male	Married (including common law)	White	Salivary Gland	Malignant	C08.0-Submandibular gland	8071	Malignant	Moderately differentiated; Grade II	8071/3: Squamous cell carcinoma, keratinizing, NOS	8050-8089: squamous cell neoplasms	Regional	Regional	40	None	None/Unknown	Yes	0	0	98	Blank(s)	38	500	0	3	0	Non-Melanoma Skin	Dead (attributable to this cancer dx)	Alive or dead due to cancer	1	Dead	One primary only	Yes
60-64 years	Female	Unknown	American Indian/Alaska Native	Salivary Gland	Malignant	C08.0-Submandibular gland	8502	Malignant	Unknown	8502/3: Secretory carcinoma of breast	8500-8549: ductal and lobular neoplasms	Regional	Regional	30	4 or more regional lymph nodes removed	Beam radiation	No/Unknown	5	35	1	40	Blank(s)	Blank(s)	Blank(s)	Blank(s)	Blank(s)	Alive	Alive or dead of other cause	Alive or dead due to cancer	38	Alive	2nd of 2 or more primaries	No
75-79 years	Male	Married (including common law)	White	Salivary Gland	Malignant	C08.0-Submandibular gland	8500	Malignant	Unknown	8500/3: Infiltrating duct carcinoma, NOS	8500-8549: ductal and lobular neoplasms	Regional	Regional	41	4 or more regional lymph nodes removed	None/Unknown	No/Unknown	2	4	2	Blank(s)	30	400	190	3	3	Salivary Gland	Dead (attributable to this cancer dx)	Alive or dead due to cancer	60	Dead	One primary only	Yes
45-49 years	Female	Married (including common law)	White	Salivary Gland	Malignant	C08.0-Submandibular gland	8200	Malignant	Poorly differentiated; Grade III	8200/3: Adenoid cystic carcinoma	8140-8389: adenomas and adenocarcinomas	Distant	Distant	50	Biopsy or aspiration of regional lymph node, NOS	Beam radiation	No/Unknown	2	21	7	Blank(s)	999	300	800	3	3	Lung and Bronchus	Dead (attributable to this cancer dx)	Alive or dead due to cancer	8	Dead	One primary only	Yes
40-44 years	Male	Unknown	White	Salivary Gland	Malignant	C08.0-Submandibular gland	8200	Malignant	Unknown	8200/3: Adenoid cystic carcinoma	8140-8389: adenomas and adenocarcinomas	Localized	Localized	20	1 to 3 regional lymph nodes removed	None/Unknown	No/Unknown	0	2	0	Blank(s)	42	100	0	3	3	Suicide and Self-Inflicted Injury	Alive or dead of other cause	Dead (attributable to causes other than this cancer dx)	61	Dead	One primary only	Yes
40-44 years	Female	Unknown	White	Salivary Gland	Malignant	C08.0-Submandibular gland	8070	Malignant	Well differentiated; Grade I	8070/3: Squamous cell carcinoma, NOS	8050-8089: squamous cell neoplasms	Localized	Localized	0	None	None/Unknown	No/Unknown	Blank(s)	0	98	Blank(s)	999	300	999	1	9	Alive	Alive or dead of other cause	Alive or dead due to cancer	183	Alive	2nd of 2 or more primaries	No
50-54 years	Female	Unknown	American Indian/Alaska Native	Salivary Gland	Malignant	C08.0-Submandibular gland	8200	Malignant	Unknown	8200/3: Adenoid cystic carcinoma	8140-8389: adenomas and adenocarcinomas	Localized	Localized	20	None	Recommended, unknown if administered	No/Unknown	0	0	98	Blank(s)	15	100	0	3	0	Alive	Alive or dead of other cause	Alive or dead due to cancer	152	Alive	One primary only	Yes
45-49 years	Female	Married (including common law)	American Indian/Alaska Native	Salivary Gland	Malignant	C08.0-Submandibular gland	8201	Malignant	Unknown	8201/3: Cribriform carcinoma, NOS	8140-8389: adenomas and adenocarcinomas	Regional	Regional	27	None	Beam radiation	No/Unknown	0	0	98	Blank(s)	40	400	0	3	0	Salivary Gland	Dead (attributable to this cancer dx)	Alive or dead due to cancer	130	Dead	One primary only	Yes
60-64 years	Male	Married (including common law)	White	Salivary Gland	Malignant	C08.0-Submandibular gland	8200	Malignant	Unknown	8200/3: Adenoid cystic carcinoma	8140-8389: adenomas and adenocarcinomas	Distant	Distant	40	None	Beam radiation	No/Unknown	1	0	98	Blank(s)	39	100	999	3	0	Miscellaneous Malignant Cancer	Dead (attributable to this cancer dx)	Alive or dead due to cancer	126	Dead	1st of 2 or more primaries	Yes
85+ years	Female	Widowed	White	NHL - Extranodal	Malignant	C08.0-Submandibular gland	9699	Malignant	B-cell; pre-B; B-precursor	9699/3: Extranodal marginal zone lymphoma of mucosal-assoc. lymphoid tissue-MALT	9670-9699: nhl - mature b-cell lymphomas	Localized	Localized	27	Unknown or not applicable	Beam radiation	No/Unknown	0	99	99	Blank(s)	988	110	988	0	9	Alzheimers (ICD-9 and 10 only)	Alive or dead of other cause	Dead (attributable to causes other than this cancer dx)	37	Dead	One primary only	Yes
80-84 years	Male	Unknown	White	Salivary Gland	Malignant	C08.0-Submandibular gland	8430	Malignant	Undifferentiated; anaplastic; Grade IV	8430/3: Mucoepidermoid carcinoma	8430-8439: mucoepidermoid neoplasms	Regional	Regional	20	1 to 3 regional lymph nodes removed	Beam radiation	No/Unknown	0	0	98	Blank(s)	28	450	0	1	1	Miscellaneous Malignant Cancer	Dead (attributable to this cancer dx)	Alive or dead due to cancer	26	Dead	One primary only	Yes
55-59 years	Female	Single (never married)	White	Salivary Gland	Malignant	C08.0-Submandibular gland	8430	Malignant	Well differentiated; Grade I	8430/3: Mucoepidermoid carcinoma	8430-8439: mucoepidermoid neoplasms	Localized	Localized	27	None	None/Unknown	No/Unknown	1	0	98	Blank(s)	45	300	0	9	9	Alive	Alive or dead of other cause	Alive or dead due to cancer	202	Alive	One primary only	Yes
85+ years	Male	Married (including common law)	White	NHL - Extranodal	Malignant	C08.0-Submandibular gland	9680	Malignant	B-cell; pre-B; B-precursor	9680/3: Diffuse large B-cell lymphoma (DLBCL), NOS	9670-9699: nhl - mature b-cell lymphomas	Localized	Localized	27	Number of regional lymph nodes removed unknown	Beam radiation	No/Unknown	0	99	99	Blank(s)	988	110	988	9	9	Non-Hodgkin Lymphoma	Dead (attributable to this cancer dx)	Alive or dead due to cancer	15	Dead	2nd of 2 or more primaries	No
45-49 years	Male	Single (never married)	White	Salivary Gland	Malignant	C08.0-Submandibular gland	8200	Malignant	Unknown	8200/3: Adenoid cystic carcinoma	8140-8389: adenomas and adenocarcinomas	Localized	Localized	27	4 or more regional lymph nodes removed	Beam radiation	No/Unknown	2	44	0	Blank(s)	28	100	0	3	3	Alive	Alive or dead of other cause	Alive or dead due to cancer	176	Alive	One primary only	Yes
65-69 years	Male	Married (including common law)	White	Salivary Gland	Malignant	C08.0-Submandibular gland	8200	Malignant	Well differentiated; Grade I	8200/3: Adenoid cystic carcinoma	8140-8389: adenomas and adenocarcinomas	Regional	Regional	20	None	None/Unknown	No/Unknown	0	0	98	Blank(s)	50	400	0	9	9	Lung and Bronchus	Alive or dead of other cause	Dead (attributable to causes other than this cancer dx)	75	Dead	1st of 2 or more primaries	Yes
70-74 years	Female	Married (including common law)	American Indian/Alaska Native	Salivary Gland	Malignant	C08.0-Submandibular gland	8941	Malignant	Unknown	8941/3: Carcinoma in pleomorphic adenoma	8930-8999: complex mixed and stromal neoplasms	Localized	Localized	27	4 or more regional lymph nodes removed	None/Unknown	No/Unknown	0	20	0	Blank(s)	15	300	0	3	3	Alive	Alive or dead of other cause	Alive or dead due to cancer	178	Alive	One primary only	Yes
60-64 years	Female	Married (including common law)	American Indian/Alaska Native	Salivary Gland	Malignant	C08.0-Submandibular gland	8200	Malignant	Unknown	8200/3: Adenoid cystic carcinoma	8140-8389: adenomas and adenocarcinomas	Distant	Distant	0	None	Beam radiation	Yes	3	0	98	Blank(s)	60	300	420	1	0	Non-Hodgkin Lymphoma	Alive or dead of other cause	Dead (attributable to causes other than this cancer dx)	8	Dead	1st of 2 or more primaries	Yes
30-34 years	Male	Unknown	White	Salivary Gland	Malignant	C08.0-Submandibular gland	8010	Malignant	Poorly differentiated; Grade III	8010/3: Carcinoma, NOS	8010-8049: epithelial neoplasms, NOS	Regional	Regional	30	1 to 3 regional lymph nodes removed	None/Unknown	No/Unknown	0	4	4	Blank(s)	999	400	100	3	3	Alive	Alive or dead of other cause	Alive or dead due to cancer	165	Alive	One primary only	Yes
75-79 years	Male	Married (including common law)	White	Salivary Gland	Malignant	C08.0-Submandibular gland	8070	Malignant	Unknown	8070/3: Squamous cell carcinoma, NOS	8050-8089: squamous cell neoplasms	Regional	Regional	42	4 or more regional lymph nodes removed	None/Unknown	No/Unknown	2	19	18	Blank(s)	30	520	800	3	3	Miscellaneous Malignant Cancer	Dead (attributable to this cancer dx)	Alive or dead due to cancer	3	Dead	One primary only	Yes
45-49 years	Female	Single (never married)	White	Salivary Gland	Malignant	C08.0-Submandibular gland	8200	Malignant	Moderately differentiated; Grade II	8200/3: Adenoid cystic carcinoma	8140-8389: adenomas and adenocarcinomas	Regional	Regional	30	1 to 3 regional lymph nodes removed	Beam radiation	No/Unknown	1	2	0	Blank(s)	62	400	0	3	0	Alive	Alive or dead of other cause	Alive or dead due to cancer	55	Alive	One primary only	Yes
85+ years	Male	Widowed	White	Salivary Gland	Malignant	C08.0-Submandibular gland	8000	Malignant	Unknown	8000/3: Neoplasm, malignant	8000-8009: unspecified neoplasms	Unknown/unstaged	Unknown/unstaged	99	Unknown or not applicable	None/Unknown	No/Unknown	Blank(s)	99	99	Blank(s)	999	999	999	9	9	Salivary Gland	Dead (attributable to this cancer dx)	Alive or dead due to cancer	Unknown	Dead	One primary only	Yes
60-64 years	Male	Single (never married)	White	NHL - Extranodal	Malignant	C08.0-Submandibular gland	9699	Malignant	Unknown	9699/3: Extranodal marginal zone lymphoma of mucosal-assoc. lymphoid tissue-MALT	9670-9699: nhl - mature b-cell lymphomas	Localized	Localized	27	Number of regional lymph nodes removed unknown	None/Unknown	No/Unknown	0	99	99	Blank(s)	988	110	988	9	9	Other Infectious and Parasitic Diseases including HIV	Dead (attributable to this cancer dx)	Alive or dead due to cancer	39	Dead	2nd of 2 or more primaries	No
45-49 years	Female	Single (never married)	White	Salivary Gland	Malignant	C08.0-Submandibular gland	8140	Malignant	Moderately differentiated; Grade II	8140/3: Adenocarcinoma, NOS	8140-8389: adenomas and adenocarcinomas	Regional	Regional	41	None	Beam radiation	No/Unknown	0	0	98	Blank(s)	27	400	999	3	0	Alive	Alive or dead of other cause	Alive or dead due to cancer	161	Alive	One primary only	Yes
85+ years	Female	Married (including common law)	White	Salivary Gland	Malignant	C08.0-Submandibular gland	8070	Malignant	Unknown	8070/3: Squamous cell carcinoma, NOS	8050-8089: squamous cell neoplasms	Regional	Regional	0	None	None/Unknown	No/Unknown	Blank(s)	0	98	Blank(s)	40	999	100	0	0	Diseases of Heart	Alive or dead of other cause	Dead (attributable to causes other than this cancer dx)	12	Dead	2nd of 2 or more primaries	No
40-44 years	Male	Married (including common law)	White	Salivary Gland	Malignant	C08.0-Submandibular gland	8562	Malignant	Unknown	8562/3: Epithelial-myoepithelial carcinoma	8560-8579: complex epithelial neoplasms	Localized	Localized	41	1 to 3 regional lymph nodes removed	None/Unknown	No/Unknown	0	2	0	Blank(s)	20	100	0	3	3	Alive	Alive or dead of other cause	Alive or dead due to cancer	147	Alive	One primary only	Yes
45-49 years	Male	Married (including common law)	White	Salivary Gland	Malignant	C08.0-Submandibular gland	8070	Malignant	Moderately differentiated; Grade II	8070/3: Squamous cell carcinoma, NOS	8050-8089: squamous cell neoplasms	Distant	Distant	30	4 or more regional lymph nodes removed	Beam radiation	Yes	0	42	2	Blank(s)	45	400	290	3	3	Floor of Mouth	Dead (attributable to this cancer dx)	Alive or dead due to cancer	26	Dead	One primary only	Yes
60-64 years	Male	Married (including common law)	White	Salivary Gland	Malignant	C08.0-Submandibular gland	8430	Malignant	Well differentiated; Grade I	8430/3: Mucoepidermoid carcinoma	8430-8439: mucoepidermoid neoplasms	Localized	Localized	20	None	None/Unknown	No/Unknown	0	0	98	Blank(s)	13	100	0	3	0	Pancreas	Alive or dead of other cause	Dead (attributable to causes other than this cancer dx)	46	Dead	2nd of 2 or more primaries	No
85+ years	Female	Unknown	White	Salivary Gland	Malignant	C08.0-Submandibular gland	8246	Malignant	Unknown	8246/3: Neuroendocrine carcinoma, NOS	8140-8389: adenomas and adenocarcinomas	Localized	Localized	20	None	None/Unknown	No/Unknown	2	0	98	Blank(s)	999	300	999	3	0	Other Cause of Death	Alive or dead of other cause	Dead (attributable to causes other than this cancer dx)	6	Dead	One primary only	Yes
80-84 years	Female	Married (including common law)	White	Salivary Gland	Malignant	C08.0-Submandibular gland	8070	Malignant	Poorly differentiated; Grade III	8070/3: Squamous cell carcinoma, NOS	8050-8089: squamous cell neoplasms	Regional	Regional	27	4 or more regional lymph nodes removed	None/Unknown	No/Unknown	0	23	4	Blank(s)	31	400	200	3	3	Diseases of Heart	Alive or dead of other cause	Dead (attributable to causes other than this cancer dx)	93	Dead	1st of 2 or more primaries	Yes
65-69 years	Male	Married (including common law)	White	Salivary Gland	Malignant	C08.0-Submandibular gland	8200	Malignant	Undifferentiated; anaplastic; Grade IV	8200/3: Adenoid cystic carcinoma	8140-8389: adenomas and adenocarcinomas	Localized	Localized	41	1 to 3 regional lymph nodes removed	Beam radiation	No/Unknown	1	1	0	Blank(s)	17	100	0	3	3	Alive	Alive or dead of other cause	Alive or dead due to cancer	140	Alive	One primary only	Yes
65-69 years	Male	Married (including common law)	White	Salivary Gland	Malignant	C08.0-Submandibular gland	8070	Malignant	Unknown	8070/3: Squamous cell carcinoma, NOS	8050-8089: squamous cell neoplasms	Distant	Distant	30	4 or more regional lymph nodes removed	None/Unknown	No/Unknown	1	33	5	Blank(s)	999	300	120	3	3	Non-Hodgkin Lymphoma	Dead (attributable to this cancer dx)	Alive or dead due to cancer	2	Dead	One primary only	Yes
50-54 years	Female	Married (including common law)	White	Salivary Gland	Malignant	C08.0-Submandibular gland	8430	Malignant	Moderately differentiated; Grade II	8430/3: Mucoepidermoid carcinoma	8430-8439: mucoepidermoid neoplasms	Localized	Localized	20	None	None/Unknown	No/Unknown	2	0	98	Blank(s)	15	100	0	3	0	Alive	Alive or dead of other cause	Alive or dead due to cancer	123	Alive	One primary only	Yes
65-69 years	Female	Widowed	White	Salivary Gland	Malignant	C08.0-Submandibular gland	8070	Malignant	Unknown	8070/3: Squamous cell carcinoma, NOS	8050-8089: squamous cell neoplasms	Localized	Localized	50	4 or more regional lymph nodes removed	None/Unknown	No/Unknown	2	28	0	Blank(s)	999	300	0	3	3	Alive	Alive or dead of other cause	Alive or dead due to cancer	121	Alive	1st of 2 or more primaries	Yes
85+ years	Male	Unknown	White	Salivary Gland	Malignant	C08.0-Submandibular gland	8070	Malignant	Poorly differentiated; Grade III	8070/3: Squamous cell carcinoma, NOS	8050-8089: squamous cell neoplasms	Unknown/unstaged	Unknown/unstaged	30	4 or more regional lymph nodes removed	None/Unknown	No/Unknown	1	22	0	Blank(s)	41	999	0	9	3	Esophagus	Dead (attributable to this cancer dx)	Alive or dead due to cancer	11	Dead	One primary only	Yes
55-59 years	Male	Divorced	American Indian/Alaska Native	Salivary Gland	Malignant	C08.0-Submandibular gland	8070	Malignant	Moderately differentiated; Grade II	8070/3: Squamous cell carcinoma, NOS	8050-8089: squamous cell neoplasms	Distant	Distant	53	4 or more regional lymph nodes removed	Beam radiation	Yes	2	77	6	Blank(s)	80	600	220	3	3	Bones and Joints	Dead (attributable to this cancer dx)	Alive or dead due to cancer	44	Dead	One primary only	Yes
80-84 years	Male	Unknown	White	Salivary Gland	Malignant	C08.0-Submandibular gland	8070	Malignant	Unknown	8070/3: Squamous cell carcinoma, NOS	8050-8089: squamous cell neoplasms	Localized	Localized	0	None	None/Unknown	No/Unknown	Blank(s)	0	98	Blank(s)	999	300	0	1	0	Nasopharynx	Dead (attributable to this cancer dx)	Alive or dead due to cancer	37	Dead	One primary only	Yes
75-79 years	Female	Widowed	White	Salivary Gland	Malignant	C08.0-Submandibular gland	8200	Malignant	Well differentiated; Grade I	8200/3: Adenoid cystic carcinoma	8140-8389: adenomas and adenocarcinomas	Localized	Localized	27	1 to 3 regional lymph nodes removed	Beam radiation	No/Unknown	0	2	0	Blank(s)	6	100	0	3	3	Other Cause of Death	Alive or dead of other cause	Dead (attributable to causes other than this cancer dx)	78	Dead	2nd of 2 or more primaries	No
60-64 years	Male	Unknown	White	Salivary Gland	Malignant	C08.0-Submandibular gland	8140	Malignant	Unknown	8140/3: Adenocarcinoma, NOS	8140-8389: adenomas and adenocarcinomas	Localized	Localized	0	None	None/Unknown	No/Unknown	Blank(s)	0	98	Blank(s)	999	300	0	0	0	Alive	Alive or dead of other cause	Alive or dead due to cancer	118	Alive	1st of 2 or more primaries	Yes
60-64 years	Male	Married (including common law)	White	Salivary Gland	Malignant	C08.0-Submandibular gland	8070	Malignant	Unknown	8070/3: Squamous cell carcinoma, NOS	8050-8089: squamous cell neoplasms	Distant	Distant	0	Biopsy or aspiration of regional lymph node, NOS	Beam radiation	Yes	1	12	12	Blank(s)	40	999	220	1	3	Alive	Alive or dead of other cause	Alive or dead due to cancer	112	Alive	One primary only	Yes
60-64 years	Female	Married (including common law)	White	Salivary Gland	Malignant	C08.0-Submandibular gland	8070	Malignant	Unknown	8070/3: Squamous cell carcinoma, NOS	8050-8089: squamous cell neoplasms	Regional	Regional	0	None	Beam radiation	Yes	1	0	98	Blank(s)	36	500	0	1	0	Alive	Alive or dead of other cause	Alive or dead due to cancer	104	Alive	One primary only	Yes
55-59 years	Female	Married (including common law)	White	Salivary Gland	Malignant	C08.0-Submandibular gland	8000	Malignant	Unknown	8000/3: Neoplasm, malignant	8000-8009: unspecified neoplasms	Localized	Localized	0	None	None/Unknown	No/Unknown	Blank(s)	0	98	Blank(s)	45	300	0	0	0	Alive	Alive or dead of other cause	Alive or dead due to cancer	101	Alive	One primary only	Yes
30-34 years	Female	Unknown	White	Salivary Gland	Malignant	C08.0-Submandibular gland	8200	Malignant	Unknown	8200/3: Adenoid cystic carcinoma	8140-8389: adenomas and adenocarcinomas	Distant	Distant	80	None	Beam radiation	No/Unknown	0	99	99	Blank(s)	999	810	999	9	9	Nasopharynx	Dead (attributable to this cancer dx)	Alive or dead due to cancer	133	Dead	One primary only	Yes
75-79 years	Male	Unknown	White	Salivary Gland	Malignant	C08.0-Submandibular gland	8070	Malignant	Unknown	8070/3: Squamous cell carcinoma, NOS	8050-8089: squamous cell neoplasms	Unknown/unstaged	Unknown/unstaged	0	None	None/Unknown	No/Unknown	Blank(s)	99	99	Blank(s)	21	999	999	0	9	Alive	Alive or dead of other cause	Alive or dead due to cancer	95	Alive	One primary only	Yes
85+ years	Male	Unknown	White	Salivary Gland	Malignant	C08.0-Submandibular gland	8070	Malignant	Well differentiated; Grade I	8070/3: Squamous cell carcinoma, NOS	8050-8089: squamous cell neoplasms	Unknown/unstaged	Unknown/unstaged	0	None	None/Unknown	No/Unknown	Blank(s)	99	99	Blank(s)	40	999	999	9	9	Non-Melanoma Skin	Dead (attributable to this cancer dx)	Alive or dead due to cancer	0	Dead	One primary only	Yes
60-64 years	Male	Married (including common law)	White	Salivary Gland	Malignant	C08.0-Submandibular gland	8070	Malignant	Poorly differentiated; Grade III	8070/3: Squamous cell carcinoma, NOS	8050-8089: squamous cell neoplasms	Unknown/unstaged	Unknown/unstaged	20	Biopsy or aspiration of regional lymph node, NOS	None/Unknown	No/Unknown	0	99	99	Blank(s)	999	999	999	9	9	Other Cause of Death	Alive or dead of other cause	Dead (attributable to causes other than this cancer dx)	3	Dead	One primary only	Yes
65-69 years	Male	Married (including common law)	White	Salivary Gland	Malignant	C08.0-Submandibular gland	8500	Malignant	Poorly differentiated; Grade III	8500/3: Infiltrating duct carcinoma, NOS	8500-8549: ductal and lobular neoplasms	Regional	Regional	41	4 or more regional lymph nodes removed	Beam radiation	Yes	0	30	5	Blank(s)	15	400	210	3	3	Alive	Alive or dead of other cause	Alive or dead due to cancer	83	Alive	One primary only	Yes
55-59 years	Female	Married (including common law)	White	Salivary Gland	Malignant	C08.0-Submandibular gland	8200	Malignant	Unknown	8200/3: Adenoid cystic carcinoma	8140-8389: adenomas and adenocarcinomas	Regional	Regional	27	4 or more regional lymph nodes removed	Beam radiation	No/Unknown	0	19	1	Blank(s)	43	400	100	3	3	Alive	Alive or dead of other cause	Alive or dead due to cancer	82	Alive	One primary only	Yes
45-49 years	Male	Single (never married)	American Indian/Alaska Native	NHL - Extranodal	Malignant	C08.0-Submandibular gland	9596	Malignant	B-cell; pre-B; B-precursor	9596/3: B-cell lymphoma, between diffuse large B and HL (composite HL and NHL)	9590-9599: malignant lymphomas, NOS or diffuse	Localized	Localized	0	Unknown or not applicable	Beam radiation	No/Unknown	2	99	99	Blank(s)	988	110	988	0	9	Alive	Alive or dead of other cause	Alive or dead due to cancer	78	Alive	One primary only	Yes
70-74 years	Male	Divorced	White	Salivary Gland	Malignant	C08.0-Submandibular gland	8140	Malignant	Undifferentiated; anaplastic; Grade IV	8140/3: Adenocarcinoma, NOS	8140-8389: adenomas and adenocarcinomas	Regional	Regional	0	None	Beam radiation	Yes	2	0	98	Blank(s)	16	100	700	0	0	Bones and Joints	Dead (attributable to this cancer dx)	Alive or dead due to cancer	14	Dead	One primary only	Yes
60-64 years	Female	Unknown	White	Salivary Gland	Malignant	C08.0-Submandibular gland	8500	Malignant	Undifferentiated; anaplastic; Grade IV	8500/3: Infiltrating duct carcinoma, NOS	8500-8549: ductal and lobular neoplasms	Localized	Localized	90	Biopsy or aspiration of regional lymph node, NOS	Beam radiation	No/Unknown	2	47	0	Blank(s)	999	300	0	9	9	Alive	Alive or dead of other cause	Alive or dead due to cancer	77	Alive	One primary only	Yes
80-84 years	Male	Married (including common law)	White	Salivary Gland	Malignant	C08.0-Submandibular gland	8140	Malignant	Unknown	8140/3: Adenocarcinoma, NOS	8140-8389: adenomas and adenocarcinomas	Distant	Distant	27	None	None/Unknown	No/Unknown	0	0	98	Blank(s)	999	300	0	3	0	Salivary Gland	Dead (attributable to this cancer dx)	Alive or dead due to cancer	18	Dead	2nd of 2 or more primaries	No
85+ years	Male	Unknown	White	Salivary Gland	Malignant	C08.0-Submandibular gland	8430	Malignant	Poorly differentiated; Grade III	8430/3: Mucoepidermoid carcinoma	8430-8439: mucoepidermoid neoplasms	Localized	Localized	27	1 to 3 regional lymph nodes removed	None/Unknown	No/Unknown	1	1	0	Blank(s)	30	100	0	3	3	Pneumonia and Influenza	Alive or dead of other cause	Dead (attributable to causes other than this cancer dx)	47	Dead	One primary only	Yes
70-74 years	Female	Widowed	White	Salivary Gland	Malignant	C08.0-Submandibular gland	8072	Malignant	Unknown	8072/3: Squamous cell carcinoma, large cell, nonkeratinizing, NOS	8050-8089: squamous cell neoplasms	Distant	Distant	0	Unknown or not applicable	None/Unknown	No/Unknown	Blank(s)	99	99	Blank(s)	93	660	999	9	9	Salivary Gland	Dead (attributable to this cancer dx)	Alive or dead due to cancer	0	Dead	One primary only	Yes
30-34 years	Female	Single (never married)	Black	Salivary Gland	Malignant	C08.0-Submandibular gland	8200	Malignant	Unknown	8200/3: Adenoid cystic carcinoma	8140-8389: adenomas and adenocarcinomas	Localized	Localized	20	4 or more regional lymph nodes removed	Beam radiation	No/Unknown	1	6	0	Blank(s)	999	300	0	3	3	Alive	Alive or dead of other cause	Alive or dead due to cancer	62	Alive	One primary only	Yes
85+ years	Male	Married (including common law)	White	NHL - Extranodal	Malignant	C08.0-Submandibular gland	9690	Malignant	B-cell; pre-B; B-precursor	9690/3: Follicular lymphoma	9670-9699: nhl - mature b-cell lymphomas	Localized	Localized	27	None	None/Unknown	No/Unknown	0	99	99	Blank(s)	988	110	988	0	9	Urinary Bladder	Alive or dead of other cause	Dead (attributable to causes other than this cancer dx)	11	Dead	2nd of 2 or more primaries	No
60-64 years	Female	Married (including common law)	White	Salivary Gland	Malignant	C08.0-Submandibular gland	8982	Malignant	Moderately differentiated; Grade II	8982/3: Malignant myoepithelioma	8930-8999: complex mixed and stromal neoplasms	Localized	Localized	30	4 or more regional lymph nodes removed	None/Unknown	No/Unknown	2	97	0	Blank(s)	25	310	0	3	3	Alive	Alive or dead of other cause	Alive or dead due to cancer	37	Alive	One primary only	Yes
85+ years	Male	Married (including common law)	White	Salivary Gland	Malignant	C08.0-Submandibular gland	8200	Malignant	Unknown	8200/3: Adenoid cystic carcinoma	8140-8389: adenomas and adenocarcinomas	Distant	Distant	0	None	None/Unknown	No/Unknown	Blank(s)	0	98	39	Blank(s)	Blank(s)	Blank(s)	Blank(s)	Blank(s)	Non-Melanoma Skin	Dead (attributable to this cancer dx)	Alive or dead due to cancer	30	Dead	2nd of 2 or more primaries	No
85+ years	Male	Widowed	White	Salivary Gland	Malignant	C08.0-Submandibular gland	8070	Malignant	Poorly differentiated; Grade III	8070/3: Squamous cell carcinoma, NOS	8050-8089: squamous cell neoplasms	Distant	Distant	30	4 or more regional lymph nodes removed	Beam radiation	No/Unknown	1	8	2	78	Blank(s)	Blank(s)	Blank(s)	Blank(s)	Blank(s)	Chronic Obstructive Pulmonary Disease and Allied Cond	Alive or dead of other cause	Dead (attributable to causes other than this cancer dx)	6	Dead	One primary only	Yes
65-69 years	Male	Married (including common law)	White	Salivary Gland	Malignant	C08.0-Submandibular gland	8070	Malignant	Poorly differentiated; Grade III	8070/3: Squamous cell carcinoma, NOS	8050-8089: squamous cell neoplasms	Regional	Regional	41	4 or more regional lymph nodes removed	Beam radiation	Yes	1	27	13	Blank(s)	27	400	510	3	3	Salivary Gland	Dead (attributable to this cancer dx)	Alive or dead due to cancer	8	Dead	One primary only	Yes
60-64 years	Male	Unknown	White	Salivary Gland	Malignant	C08.0-Submandibular gland	8140	Malignant	Undifferentiated; anaplastic; Grade IV	8140/3: Adenocarcinoma, NOS	8140-8389: adenomas and adenocarcinomas	Localized	Localized	27	4 or more regional lymph nodes removed	Beam radiation	No/Unknown	0	13	0	Blank(s)	32	100	0	3	3	Salivary Gland	Dead (attributable to this cancer dx)	Alive or dead due to cancer	46	Dead	One primary only	Yes
70-74 years	Female	Married (including common law)	White	Salivary Gland	Malignant	C08.0-Submandibular gland	8070	Malignant	Unknown	8070/3: Squamous cell carcinoma, NOS	8050-8089: squamous cell neoplasms	Regional	Regional	0	None	None/Unknown	No/Unknown	Blank(s)	0	98	Blank(s)	35	999	100	1	0	Non-Melanoma Skin	Dead (attributable to this cancer dx)	Alive or dead due to cancer	13	Dead	One primary only	Yes
85+ years	Female	Widowed	White	Salivary Gland	Malignant	C08.0-Submandibular gland	8071	Malignant	Moderately differentiated; Grade II	8071/3: Squamous cell carcinoma, keratinizing, NOS	8050-8089: squamous cell neoplasms	Regional	Regional	0	None	None/Unknown	No/Unknown	Blank(s)	0	98	Blank(s)	999	300	210	1	0	Oropharynx	Dead (attributable to this cancer dx)	Alive or dead due to cancer	6	Dead	One primary only	Yes
70-74 years	Female	Unknown	White	Salivary Gland	Malignant	C08.0-Submandibular gland	8430	Malignant	Poorly differentiated; Grade III	8430/3: Mucoepidermoid carcinoma	8430-8439: mucoepidermoid neoplasms	Regional	Regional	30	1 to 3 regional lymph nodes removed	None/Unknown	No/Unknown	4	2	0	37	Blank(s)	Blank(s)	Blank(s)	Blank(s)	Blank(s)	Kidney and Renal Pelvis	Alive or dead of other cause	Dead (attributable to causes other than this cancer dx)	27	Dead	3rd of 3 or more primaries	No
85+ years	Female	Married (including common law)	White	Salivary Gland	Malignant	C08.0-Submandibular gland	8200	Malignant	Unknown	8200/3: Adenoid cystic carcinoma	8140-8389: adenomas and adenocarcinomas	Distant	Distant	0	None	None/Unknown	No/Unknown	Blank(s)	0	98	11	Blank(s)	Blank(s)	Blank(s)	Blank(s)	Blank(s)	Miscellaneous Malignant Cancer	Dead (attributable to this cancer dx)	Alive or dead due to cancer	4	Dead	One primary only	Yes
85+ years	Male	Widowed	White	Salivary Gland	Malignant	C08.0-Submandibular gland	8070	Malignant	Poorly differentiated; Grade III	8070/3: Squamous cell carcinoma, NOS	8050-8089: squamous cell neoplasms	Regional	Regional	30	4 or more regional lymph nodes removed	None/Unknown	No/Unknown	0	10	0	999	Blank(s)	Blank(s)	Blank(s)	Blank(s)	Blank(s)	Miscellaneous Malignant Cancer	Dead (attributable to this cancer dx)	Alive or dead due to cancer	6	Dead	One primary only	Yes
60-64 years	Male	Married (including common law)	Asian or Pacific Islander	Salivary Gland	Malignant	C08.0-Submandibular gland	8500	Malignant	Unknown	8500/3: Infiltrating duct carcinoma, NOS	8500-8549: ductal and lobular neoplasms	Regional	Blank(s)	40	4 or more regional lymph nodes removed	Beam radiation	No/Unknown	3	54	0	55	Blank(s)	Blank(s)	Blank(s)	Blank(s)	Blank(s)	Alive	Alive or dead of other cause	Alive or dead due to cancer	32	Alive	2nd of 2 or more primaries	No
15-19 years	Female	Single (never married)	White	Salivary Gland	Malignant	C08.0-Submandibular gland	8430	Malignant	Unknown	8430/3: Mucoepidermoid carcinoma	8430-8439: mucoepidermoid neoplasms	Regional	Blank(s)	20	None	Beam radiation	No/Unknown	0	0	98	999	Blank(s)	Blank(s)	Blank(s)	Blank(s)	Blank(s)	Alive	Alive or dead of other cause	Alive or dead due to cancer	28	Alive	One primary only	Yes
80-84 years	Male	Divorced	White	Salivary Gland	Malignant	C08.0-Submandibular gland	8010	Malignant	Unknown	8010/3: Carcinoma, NOS	8010-8049: epithelial neoplasms, NOS	Localized	Blank(s)	33	None	None/Unknown	No/Unknown	0	0	98	50	Blank(s)	Blank(s)	Blank(s)	Blank(s)	Blank(s)	Alive	Alive or dead of other cause	Alive or dead due to cancer	28	Alive	One primary only	Yes
70-74 years	Female	Married (including common law)	White	Salivary Gland	Malignant	C08.0-Submandibular gland	8200	Malignant	Unknown	8200/3: Adenoid cystic carcinoma	8140-8389: adenomas and adenocarcinomas	Distant	Blank(s)	27	None	None/Unknown	No/Unknown	0	0	98	60	Blank(s)	Blank(s)	Blank(s)	Blank(s)	Blank(s)	Alive	Alive or dead of other cause	Alive or dead due to cancer	11	Alive	One primary only	Yes
75-79 years	Female	Widowed	Asian or Pacific Islander	Salivary Gland	Malignant	C08.0-Submandibular gland	8010	Malignant	Unknown	8010/3: Carcinoma, NOS	8010-8049: epithelial neoplasms, NOS	Regional	Blank(s)	27	4 or more regional lymph nodes removed	Refused (1988+)	No/Unknown	4	12	3	30	Blank(s)	Blank(s)	Blank(s)	Blank(s)	Blank(s)	Alive	Alive or dead of other cause	Alive or dead due to cancer	23	Alive	2nd of 2 or more primaries	No
65-69 years	Male	Married (including common law)	White	Salivary Gland	Malignant	C08.0-Submandibular gland	8941	Malignant	Unknown	8941/3: Carcinoma in pleomorphic adenoma	8930-8999: complex mixed and stromal neoplasms	Regional	Blank(s)	40	4 or more regional lymph nodes removed	Beam radiation	No/Unknown	4	27	2	13	Blank(s)	Blank(s)	Blank(s)	Blank(s)	Blank(s)	Alive	Alive or dead of other cause	Alive or dead due to cancer	21	Alive	One primary only	Yes
25-29 years	Female	Single (never married)	American Indian/Alaska Native	Salivary Gland	Malignant	C08.0-Submandibular gland	8430	Malignant	Unknown	8430/3: Mucoepidermoid carcinoma	8430-8439: mucoepidermoid neoplasms	Localized	Blank(s)	20	4 or more regional lymph nodes removed	None/Unknown	No/Unknown	2	13	0	44	Blank(s)	Blank(s)	Blank(s)	Blank(s)	Blank(s)	Alive	Alive or dead of other cause	Alive or dead due to cancer	6	Alive	One primary only	Yes
80-84 years	Male	Unknown	White	Salivary Gland	Malignant	C08.0-Submandibular gland	8072	Malignant	Poorly differentiated; Grade III	8072/3: Squamous cell carcinoma, large cell, nonkeratinizing, NOS	8050-8089: squamous cell neoplasms	Regional	Regional	40	4 or more regional lymph nodes removed	None/Unknown	No/Unknown	0	33	5	80	Blank(s)	Blank(s)	Blank(s)	Blank(s)	Blank(s)	Alive	Alive or dead of other cause	Alive or dead due to cancer	40	Alive	One primary only	Yes
70-74 years	Male	Married (including common law)	White	NHL - Extranodal	Malignant	C08.0-Submandibular gland	9680	Malignant	Unknown	9680/3: Diffuse large B-cell lymphoma (DLBCL), NOS	9670-9699: nhl - mature b-cell lymphomas	Distant	Blank(s)	0	None	None/Unknown	Yes	11	99	99	999	Blank(s)	Blank(s)	Blank(s)	Blank(s)	Blank(s)	State DC not available or state DC available but no COD	Dead (missing/unknown COD)	Dead (missing/unknown COD)	20	Dead	One primary only	Yes
65-69 years	Male	Married (including common law)	White	Salivary Gland	Malignant	C08.0-Submandibular gland	8500	Malignant	Unknown	8500/3: Infiltrating duct carcinoma, NOS	8500-8549: ductal and lobular neoplasms	Regional	Blank(s)	30	4 or more regional lymph nodes removed	Beam radiation	Yes	0	51	35	8	Blank(s)	Blank(s)	Blank(s)	Blank(s)	Blank(s)	Alive	Alive or dead of other cause	Alive or dead due to cancer	3	Alive	One primary only	Yes
70-74 years	Male	Unknown	White	Salivary Gland	Malignant	C08.0-Submandibular gland	8140	Malignant	Unknown	8140/3: Adenocarcinoma, NOS	8140-8389: adenomas and adenocarcinomas	Distant	Blank(s)	0	None	None/Unknown	Yes	1	0	98	30	Blank(s)	Blank(s)	Blank(s)	Blank(s)	Blank(s)	State DC not available or state DC available but no COD	Dead (missing/unknown COD)	Dead (missing/unknown COD)	11	Dead	One primary only	Yes
65-69 years	Male	Married (including common law)	White	Salivary Gland	Malignant	C08.0-Submandibular gland	8070	Malignant	Unknown	8070/3: Squamous cell carcinoma, NOS	8050-8089: squamous cell neoplasms	Regional	Blank(s)	0	4 or more regional lymph nodes removed	Beam radiation	No/Unknown	0	33	1	999	Blank(s)	Blank(s)	Blank(s)	Blank(s)	Blank(s)	Alive	Alive or dead of other cause	Alive or dead due to cancer	5	Alive	One primary only	Yes
65-69 years	Male	Married (including common law)	White	Salivary Gland	Malignant	C08.0-Submandibular gland	8200	Malignant	Unknown	8200/3: Adenoid cystic carcinoma	8140-8389: adenomas and adenocarcinomas	Blank(s)	Localized	30	Blank(s)	None/Unknown	No/Unknown	0	0	98	Blank(s)	Blank(s)	Blank(s)	Blank(s)	Blank(s)	Blank(s)	Miscellaneous Malignant Cancer	Dead (attributable to this cancer dx)	Alive or dead due to cancer	115	Dead	3rd of 3 or more primaries	No
70-74 years	Male	Married (including common law)	White	Salivary Gland	Malignant	C08.0-Submandibular gland	8200	Malignant	Unknown	8200/3: Adenoid cystic carcinoma	8140-8389: adenomas and adenocarcinomas	Distant	Distant	27	1 to 3 regional lymph nodes removed	None/Unknown	No/Unknown	0	1	0	Blank(s)	25	400	0	3	3	Miscellaneous Malignant Cancer	Dead (attributable to this cancer dx)	Alive or dead due to cancer	39	Dead	4th of 4 or more primaries	No
80-84 years	Female	Divorced	White	NHL - Extranodal	Malignant	C08.0-Submandibular gland	9680	Malignant	B-cell; pre-B; B-precursor	9680/3: Diffuse large B-cell lymphoma (DLBCL), NOS	9670-9699: nhl - mature b-cell lymphomas	Localized	Localized	0	Unknown or not applicable	Beam radiation	No/Unknown	2	99	99	Blank(s)	988	110	988	0	9	Diseases of Heart	Alive or dead of other cause	Dead (attributable to causes other than this cancer dx)	72	Dead	2nd of 2 or more primaries	No
40-44 years	Female	Widowed	American Indian/Alaska Native	Salivary Gland	Malignant	C08.0-Submandibular gland	8430	Malignant	Unknown	8430/3: Mucoepidermoid carcinoma	8430-8439: mucoepidermoid neoplasms	Blank(s)	Localized	40	Blank(s)	None/Unknown	No/Unknown	0	0	98	Blank(s)	Blank(s)	Blank(s)	Blank(s)	Blank(s)	Blank(s)	Alive	Alive or dead of other cause	Alive or dead due to cancer	243	Alive	One primary only	Yes
65-69 years	Male	Married (including common law)	White	Salivary Gland	Malignant	C08.0-Submandibular gland	8941	Malignant	Poorly differentiated; Grade III	8941/3: Carcinoma in pleomorphic adenoma	8930-8999: complex mixed and stromal neoplasms	Regional	Regional	27	4 or more regional lymph nodes removed	Beam radiation	No/Unknown	0	28	16	Blank(s)	999	100	210	3	3	Breast	Alive or dead of other cause	Dead (attributable to causes other than this cancer dx)	51	Dead	1st of 2 or more primaries	Yes
30-34 years	Female	Single (never married)	American Indian/Alaska Native	Salivary Gland	Malignant	C08.0-Submandibular gland	8200	Malignant	Unknown	8200/3: Adenoid cystic carcinoma	8140-8389: adenomas and adenocarcinomas	Regional	Regional	27	None	Beam radiation	No/Unknown	0	0	98	Blank(s)	25	350	0	3	0	Alive	Alive or dead of other cause	Alive or dead due to cancer	65	Alive	2nd of 2 or more primaries	No
65-69 years	Male	Married (including common law)	White	Salivary Gland	Malignant	C08.0-Submandibular gland	8200	Malignant	Unknown	8200/3: Adenoid cystic carcinoma	8140-8389: adenomas and adenocarcinomas	Regional	Blank(s)	30	None	Beam radiation	No/Unknown	0	0	98	20	Blank(s)	Blank(s)	Blank(s)	Blank(s)	Blank(s)	Salivary Gland	Dead (attributable to this cancer dx)	Alive or dead due to cancer	25	Dead	2nd of 2 or more primaries	No
85+ years	Male	Widowed	White	Salivary Gland	Malignant	C08.0-Submandibular gland	8140	Malignant	Undifferentiated; anaplastic; Grade IV	8140/3: Adenocarcinoma, NOS	8140-8389: adenomas and adenocarcinomas	Regional	Regional	30	None	None/Unknown	No/Unknown	0	0	98	Blank(s)	37	402	0	3	0	Miscellaneous Malignant Cancer	Alive or dead of other cause	Dead (attributable to causes other than this cancer dx)	3	Dead	2nd of 2 or more primaries	No
75-79 years	Male	Unknown	White	Salivary Gland	Malignant	C08.0-Submandibular gland	8070	Malignant	Unknown	8070/3: Squamous cell carcinoma, NOS	8050-8089: squamous cell neoplasms	Unknown/unstaged	Unknown/unstaged	0	None	None/Unknown	No/Unknown	Blank(s)	0	98	Blank(s)	999	999	999	Blank(s)	Blank(s)	Miscellaneous Malignant Cancer	Dead (attributable to this cancer dx)	Alive or dead due to cancer	3	Dead	2nd of 2 or more primaries	No
85+ years	Male	Married (including common law)	Asian or Pacific Islander	Salivary Gland	Malignant	C08.0-Submandibular gland	8140	Malignant	Moderately differentiated; Grade II	8140/3: Adenocarcinoma, NOS	8140-8389: adenomas and adenocarcinomas	Distant	Distant	0	None	None/Unknown	Yes	1	0	98	Blank(s)	999	999	0	0	0	Bones and Joints	Dead (attributable to this cancer dx)	Alive or dead due to cancer	8	Dead	2nd of 2 or more primaries	No
75-79 years	Male	Married (including common law)	White	NHL - Extranodal	Malignant	C08.0-Submandibular gland	9673	Malignant	Unknown	9673/3: Mantle cell lymphoma	9670-9699: nhl - mature b-cell lymphomas	Localized	Blank(s)	27	Unknown or not applicable	None/Unknown	No/Unknown	0	99	99	999	Blank(s)	Blank(s)	Blank(s)	Blank(s)	Blank(s)	Alive	Alive or dead of other cause	Alive or dead due to cancer	32	Alive	2nd of 2 or more primaries	No
85+ years	Male	Unknown	White	Salivary Gland	Malignant	C08.0-Submandibular gland	8071	Malignant	Moderately differentiated; Grade II	8071/3: Squamous cell carcinoma, keratinizing, NOS	8050-8089: squamous cell neoplasms	Regional	Regional	0	Biopsy or aspiration of regional lymph node, NOS	None/Unknown	No/Unknown	2	95	95	999	Blank(s)	Blank(s)	Blank(s)	Blank(s)	Blank(s)	Alive	Alive or dead of other cause	Alive or dead due to cancer	40	Alive	2nd of 2 or more primaries	No
65-69 years	Female	Married (including common law)	White	NHL - Extranodal	Malignant	C08.0-Submandibular gland	9699	Malignant	B-cell; pre-B; B-precursor	9699/3: Extranodal marginal zone lymphoma of mucosal-assoc. lymphoid tissue-MALT	9670-9699: nhl - mature b-cell lymphomas	Distant	Distant	0	Unknown or not applicable	None/Unknown	No/Unknown	Blank(s)	99	99	Blank(s)	988	800	988	0	9	Alive	Alive or dead of other cause	Alive or dead due to cancer	119	Alive	2nd of 2 or more primaries	No
65-69 years	Female	Unknown	White	Salivary Gland	Malignant	C08.0-Submandibular gland	8562	Malignant	Unknown	8562/3: Epithelial-myoepithelial carcinoma	8560-8579: complex epithelial neoplasms	Blank(s)	Localized	80	Blank(s)	Beam radiation	No/Unknown	0	0	98	Blank(s)	Blank(s)	Blank(s)	Blank(s)	Blank(s)	Blank(s)	Melanoma of the Skin	Alive or dead of other cause	Dead (attributable to causes other than this cancer dx)	113	Dead	1st of 2 or more primaries	Yes
45-49 years	Male	Divorced	White	Salivary Gland	Malignant	C08.0-Submandibular gland	8140	Malignant	Poorly differentiated; Grade III	8140/3: Adenocarcinoma, NOS	8140-8389: adenomas and adenocarcinomas	Blank(s)	Regional	0	Blank(s)	Beam radiation	No/Unknown	0	0	98	Blank(s)	Blank(s)	Blank(s)	Blank(s)	Blank(s)	Blank(s)	Salivary Gland	Dead (attributable to this cancer dx)	Alive or dead due to cancer	4	Dead	One primary only	Yes
70-74 years	Female	Divorced	White	Salivary Gland	Malignant	C08.0-Submandibular gland	8140	Malignant	Unknown	8140/3: Adenocarcinoma, NOS	8140-8389: adenomas and adenocarcinomas	Regional	Regional	20	1 to 3 regional lymph nodes removed	Beam radiation	No/Unknown	0	97	97	Blank(s)	999	400	400	Blank(s)	Blank(s)	Chronic Obstructive Pulmonary Disease and Allied Cond	Alive or dead of other cause	Dead (attributable to causes other than this cancer dx)	158	Dead	3rd of 3 or more primaries	No
45-49 years	Male	Married (including common law)	White	Salivary Gland	Malignant	C08.0-Submandibular gland	8200	Malignant	Unknown	8200/3: Adenoid cystic carcinoma	8140-8389: adenomas and adenocarcinomas	Blank(s)	Localized	30	Blank(s)	Refused (1988+)	No/Unknown	0	0	98	Blank(s)	Blank(s)	Blank(s)	Blank(s)	Blank(s)	Blank(s)	Salivary Gland	Dead (attributable to this cancer dx)	Alive or dead due to cancer	141	Dead	One primary only	Yes
60-64 years	Female	Married (including common law)	White	Salivary Gland	Malignant	C08.0-Submandibular gland	8200	Malignant	Unknown	8200/3: Adenoid cystic carcinoma	8140-8389: adenomas and adenocarcinomas	Blank(s)	Localized	27	Blank(s)	Beam radiation	No/Unknown	0	0	98	Blank(s)	Blank(s)	Blank(s)	Blank(s)	Blank(s)	Blank(s)	Lung and Bronchus	Dead (attributable to this cancer dx)	Alive or dead due to cancer	112	Dead	One primary only	Yes
60-64 years	Male	Widowed	White	Salivary Gland	Malignant	C08.0-Submandibular gland	8310	Malignant	Unknown	8310/3: Clear cell adenocarcinoma, NOS	8140-8389: adenomas and adenocarcinomas	Blank(s)	Regional	42	Blank(s)	Beam radiation	No/Unknown	0	2	1	Blank(s)	Blank(s)	Blank(s)	Blank(s)	Blank(s)	Blank(s)	Salivary Gland	Dead (attributable to this cancer dx)	Alive or dead due to cancer	186	Dead	1st of 2 or more primaries	Yes
20-24 years	Male	Single (never married)	White	Salivary Gland	Malignant	C08.0-Submandibular gland	8010	Malignant	Poorly differentiated; Grade III	8010/3: Carcinoma, NOS	8010-8049: epithelial neoplasms, NOS	Blank(s)	Regional	27	Blank(s)	Beam radiation	Yes	0	29	0	Blank(s)	Blank(s)	Blank(s)	Blank(s)	Blank(s)	Blank(s)	Accidents and Adverse Effects	Alive or dead of other cause	Dead (attributable to causes other than this cancer dx)	233	Dead	One primary only	Yes
50-54 years	Female	Married (including common law)	White	Salivary Gland	Malignant	C08.0-Submandibular gland	8200	Malignant	Moderately differentiated; Grade II	8200/3: Adenoid cystic carcinoma	8140-8389: adenomas and adenocarcinomas	Blank(s)	Localized	27	Blank(s)	None/Unknown	No/Unknown	0	0	98	Blank(s)	Blank(s)	Blank(s)	Blank(s)	Blank(s)	Blank(s)	Alive	Alive or dead of other cause	Alive or dead due to cancer	243	Alive	1st of 2 or more primaries	Yes
75-79 years	Female	Married (including common law)	White	Salivary Gland	Malignant	C08.0-Submandibular gland	8200	Malignant	Unknown	8200/3: Adenoid cystic carcinoma	8140-8389: adenomas and adenocarcinomas	Blank(s)	Regional	30	Blank(s)	Beam radiation	No/Unknown	0	2	0	Blank(s)	Blank(s)	Blank(s)	Blank(s)	Blank(s)	Blank(s)	Diseases of Heart	Alive or dead of other cause	Dead (attributable to causes other than this cancer dx)	231	Dead	One primary only	Yes
55-59 years	Male	Unknown	American Indian/Alaska Native	Salivary Gland	Malignant	C08.0-Submandibular gland	8200	Malignant	Moderately differentiated; Grade II	8200/3: Adenoid cystic carcinoma	8140-8389: adenomas and adenocarcinomas	Blank(s)	Localized	40	Blank(s)	Beam radiation	No/Unknown	0	6	0	Blank(s)	Blank(s)	Blank(s)	Blank(s)	Blank(s)	Blank(s)	Salivary Gland	Dead (attributable to this cancer dx)	Alive or dead due to cancer	6	Dead	One primary only	Yes
70-74 years	Male	Divorced	White	Salivary Gland	Malignant	C08.0-Submandibular gland	8070	Malignant	Undifferentiated; anaplastic; Grade IV	8070/3: Squamous cell carcinoma, NOS	8050-8089: squamous cell neoplasms	Blank(s)	Regional	40	Blank(s)	Beam radiation	No/Unknown	1	23	0	Blank(s)	Blank(s)	Blank(s)	Blank(s)	Blank(s)	Blank(s)	Bones and Joints	Dead (attributable to this cancer dx)	Alive or dead due to cancer	3	Dead	One primary only	Yes
75-79 years	Female	Married (including common law)	White	Salivary Gland	Malignant	C08.0-Submandibular gland	8430	Malignant	Undifferentiated; anaplastic; Grade IV	8430/3: Mucoepidermoid carcinoma	8430-8439: mucoepidermoid neoplasms	Blank(s)	Localized	30	Blank(s)	Beam radiation	No/Unknown	0	1	0	Blank(s)	Blank(s)	Blank(s)	Blank(s)	Blank(s)	Blank(s)	Cerebrovascular Diseases	Alive or dead of other cause	Dead (attributable to causes other than this cancer dx)	27	Dead	One primary only	Yes
80-84 years	Female	Widowed	White	Salivary Gland	Malignant	C08.0-Submandibular gland	8041	Malignant	Undifferentiated; anaplastic; Grade IV	8041/3: Small cell carcinoma, NOS	8010-8049: epithelial neoplasms, NOS	Blank(s)	Regional	30	Blank(s)	Beam radiation	No/Unknown	0	1	0	Blank(s)	Blank(s)	Blank(s)	Blank(s)	Blank(s)	Blank(s)	Diseases of Heart	Alive or dead of other cause	Dead (attributable to causes other than this cancer dx)	62	Dead	2nd of 2 or more primaries	No
60-64 years	Female	Single (never married)	White	Salivary Gland	Malignant	C08.0-Submandibular gland	8500	Malignant	Unknown	8500/3: Infiltrating duct carcinoma, NOS	8500-8549: ductal and lobular neoplasms	Blank(s)	Regional	27	Blank(s)	Beam radiation	No/Unknown	0	0	98	Blank(s)	Blank(s)	Blank(s)	Blank(s)	Blank(s)	Blank(s)	Salivary Gland	Dead (attributable to this cancer dx)	Alive or dead due to cancer	42	Dead	One primary only	Yes
60-64 years	Male	Married (including common law)	Asian or Pacific Islander	Salivary Gland	Malignant	C08.0-Submandibular gland	8200	Malignant	Unknown	8200/3: Adenoid cystic carcinoma	8140-8389: adenomas and adenocarcinomas	Blank(s)	Regional	40	Blank(s)	Beam radiation	No/Unknown	0	8	2	Blank(s)	Blank(s)	Blank(s)	Blank(s)	Blank(s)	Blank(s)	Salivary Gland	Dead (attributable to this cancer dx)	Alive or dead due to cancer	16	Dead	One primary only	Yes
35-39 years	Female	Single (never married)	White	Salivary Gland	Malignant	C08.0-Submandibular gland	8140	Malignant	Moderately differentiated; Grade II	8140/3: Adenocarcinoma, NOS	8140-8389: adenomas and adenocarcinomas	Blank(s)	Localized	41	Blank(s)	Beam radiation	No/Unknown	0	2	0	Blank(s)	Blank(s)	Blank(s)	Blank(s)	Blank(s)	Blank(s)	Alive	Alive or dead of other cause	Alive or dead due to cancer	234	Alive	One primary only	Yes
85+ years	Female	Widowed	White	Salivary Gland	Malignant	C08.0-Submandibular gland	8041	Malignant	Unknown	8041/3: Small cell carcinoma, NOS	8010-8049: epithelial neoplasms, NOS	Blank(s)	Distant	0	Blank(s)	Beam radiation	Yes	1	0	98	Blank(s)	Blank(s)	Blank(s)	Blank(s)	Blank(s)	Blank(s)	Non-Hodgkin Lymphoma	Alive or dead of other cause	Dead (attributable to causes other than this cancer dx)	1	Dead	2nd of 2 or more primaries	No
50-54 years	Male	Single (never married)	White	Salivary Gland	Malignant	C08.0-Submandibular gland	8200	Malignant	Unknown	8200/3: Adenoid cystic carcinoma	8140-8389: adenomas and adenocarcinomas	Blank(s)	Localized	40	Blank(s)	None/Unknown	No/Unknown	0	0	98	Blank(s)	Blank(s)	Blank(s)	Blank(s)	Blank(s)	Blank(s)	Alive	Alive or dead of other cause	Alive or dead due to cancer	231	Alive	One primary only	Yes
65-69 years	Female	Married (including common law)	White	Salivary Gland	Malignant	C08.0-Submandibular gland	8290	Malignant	Unknown	8290/3: Oxyphilic adenocarcinoma	8140-8389: adenomas and adenocarcinomas	Regional	Regional	27	4 or more regional lymph nodes removed	Beam radiation	Yes	0	9	6	Blank(s)	40	400	200	3	3	Alive	Alive or dead of other cause	Alive or dead due to cancer	120	Alive	2nd of 2 or more primaries	No
80-84 years	Male	Married (including common law)	White	Salivary Gland	Malignant	C08.0-Submandibular gland	8140	Malignant	Undifferentiated; anaplastic; Grade IV	8140/3: Adenocarcinoma, NOS	8140-8389: adenomas and adenocarcinomas	Regional	Regional	50	4 or more regional lymph nodes removed	Beam radiation	No/Unknown	0	17	4	Blank(s)	30	350	200	3	3	Salivary Gland	Dead (attributable to this cancer dx)	Alive or dead due to cancer	14	Dead	3rd of 3 or more primaries	No
55-59 years	Male	Unknown	White	NHL - Extranodal	Malignant	C08.0-Submandibular gland	9673	Malignant	B-cell; pre-B; B-precursor	9673/3: Mantle cell lymphoma	9670-9699: nhl - mature b-cell lymphomas	Distant	Distant	27	None	None/Unknown	No/Unknown	0	99	99	Blank(s)	988	800	988	Blank(s)	Blank(s)	Non-Hodgkin Lymphoma	Dead (attributable to this cancer dx)	Alive or dead due to cancer	153	Dead	2nd of 2 or more primaries	No
80-84 years	Female	Married (including common law)	White	Salivary Gland	Malignant	C08.0-Submandibular gland	8070	Malignant	Moderately differentiated; Grade II	8070/3: Squamous cell carcinoma, NOS	8050-8089: squamous cell neoplasms	Regional	Regional	40	1 to 3 regional lymph nodes removed	Beam radiation	No/Unknown	0	1	0	Blank(s)	23	400	0	Blank(s)	Blank(s)	Breast	Alive or dead of other cause	Dead (attributable to causes other than this cancer dx)	19	Dead	2nd of 2 or more primaries	No
55-59 years	Female	Married (including common law)	White	Salivary Gland	Malignant	C08.0-Submandibular gland	8201	Malignant	Unknown	8201/3: Cribriform carcinoma, NOS	8140-8389: adenomas and adenocarcinomas	Blank(s)	Localized	27	Blank(s)	Beam radiation	No/Unknown	1	0	98	Blank(s)	Blank(s)	Blank(s)	Blank(s)	Blank(s)	Blank(s)	Alive	Alive or dead of other cause	Alive or dead due to cancer	226	Alive	One primary only	Yes
55-59 years	Female	Divorced	Asian or Pacific Islander	Salivary Gland	Malignant	C08.0-Submandibular gland	8140	Malignant	Unknown	8140/3: Adenocarcinoma, NOS	8140-8389: adenomas and adenocarcinomas	Blank(s)	Localized	27	Blank(s)	Beam radiation	No/Unknown	0	0	98	Blank(s)	Blank(s)	Blank(s)	Blank(s)	Blank(s)	Blank(s)	Alive	Alive or dead of other cause	Alive or dead due to cancer	226	Alive	One primary only	Yes
80-84 years	Male	Married (including common law)	White	Salivary Gland	Malignant	C08.0-Submandibular gland	8982	Malignant	Unknown	8982/3: Malignant myoepithelioma	8930-8999: complex mixed and stromal neoplasms	Distant	Distant	30	1 to 3 regional lymph nodes removed	None/Unknown	No/Unknown	0	2	2	Blank(s)	45	350	200	Blank(s)	Blank(s)	Salivary Gland	Dead (attributable to this cancer dx)	Alive or dead due to cancer	43	Dead	3rd of 3 or more primaries	No
55-59 years	Male	Married (including common law)	White	Salivary Gland	Malignant	C08.0-Submandibular gland	8290	Malignant	Unknown	8290/3: Oxyphilic adenocarcinoma	8140-8389: adenomas and adenocarcinomas	Blank(s)	Regional	41	Blank(s)	Beam radiation	No/Unknown	0	28	12	Blank(s)	Blank(s)	Blank(s)	Blank(s)	Blank(s)	Blank(s)	Alive	Alive or dead of other cause	Alive or dead due to cancer	227	Alive	One primary only	Yes
50-54 years	Male	Married (including common law)	White	Salivary Gland	Malignant	C08.0-Submandibular gland	8200	Malignant	Poorly differentiated; Grade III	8200/3: Adenoid cystic carcinoma	8140-8389: adenomas and adenocarcinomas	Blank(s)	Localized	30	Blank(s)	Beam radiation	No/Unknown	0	0	98	Blank(s)	Blank(s)	Blank(s)	Blank(s)	Blank(s)	Blank(s)	Alive	Alive or dead of other cause	Alive or dead due to cancer	223	Alive	One primary only	Yes
65-69 years	Male	Married (including common law)	White	NHL - Extranodal	Malignant	C08.0-Submandibular gland	9680	Malignant	B-cell; pre-B; B-precursor	9680/3: Diffuse large B-cell lymphoma (DLBCL), NOS	9670-9699: nhl - mature b-cell lymphomas	Blank(s)	Localized	30	Blank(s)	Beam radiation	Yes	0	99	99	Blank(s)	Blank(s)	Blank(s)	Blank(s)	Blank(s)	Blank(s)	Septicemia	Alive or dead of other cause	Dead (attributable to causes other than this cancer dx)	85	Dead	One primary only	Yes
60-64 years	Male	Married (including common law)	White	Salivary Gland	Malignant	C08.0-Submandibular gland	8140	Malignant	Undifferentiated; anaplastic; Grade IV	8140/3: Adenocarcinoma, NOS	8140-8389: adenomas and adenocarcinomas	Blank(s)	Localized	20	Blank(s)	Beam radiation	No/Unknown	0	0	98	Blank(s)	Blank(s)	Blank(s)	Blank(s)	Blank(s)	Blank(s)	Salivary Gland	Dead (attributable to this cancer dx)	Alive or dead due to cancer	50	Dead	1st of 2 or more primaries	Yes
30-34 years	Male	Unknown	White	Salivary Gland	Malignant	C08.0-Submandibular gland	8010	Malignant	Unknown	8010/3: Carcinoma, NOS	8010-8049: epithelial neoplasms, NOS	Blank(s)	Localized	27	Blank(s)	None/Unknown	No/Unknown	0	0	98	Blank(s)	Blank(s)	Blank(s)	Blank(s)	Blank(s)	Blank(s)	Alive	Alive or dead of other cause	Alive or dead due to cancer	229	Alive	One primary only	Yes
75-79 years	Female	Widowed	White	Salivary Gland	Malignant	C08.0-Submandibular gland	8140	Malignant	Unknown	8140/3: Adenocarcinoma, NOS	8140-8389: adenomas and adenocarcinomas	Distant	Blank(s)	0	None	Beam radiation	No/Unknown	3	0	98	10	Blank(s)	Blank(s)	Blank(s)	Blank(s)	Blank(s)	Salivary Gland	Dead (attributable to this cancer dx)	Alive or dead due to cancer	4	Dead	5th of 5 or more primaries	No
75-79 years	Male	Married (including common law)	White	Salivary Gland	Malignant	C08.0-Submandibular gland	8200	Malignant	Unknown	8200/3: Adenoid cystic carcinoma	8140-8389: adenomas and adenocarcinomas	Blank(s)	Regional	27	Blank(s)	Beam radiation	Yes	0	19	4	Blank(s)	Blank(s)	Blank(s)	Blank(s)	Blank(s)	Blank(s)	Salivary Gland	Dead (attributable to this cancer dx)	Alive or dead due to cancer	78	Dead	One primary only	Yes
70-74 years	Female	Widowed	White	Salivary Gland	Malignant	C08.0-Submandibular gland	8200	Malignant	Poorly differentiated; Grade III	8200/3: Adenoid cystic carcinoma	8140-8389: adenomas and adenocarcinomas	Blank(s)	Localized	27	Blank(s)	Beam radiation	No/Unknown	0	0	98	Blank(s)	Blank(s)	Blank(s)	Blank(s)	Blank(s)	Blank(s)	Cerebrovascular Diseases	Alive or dead of other cause	Dead (attributable to causes other than this cancer dx)	208	Dead	One primary only	Yes
60-64 years	Female	Married (including common law)	White	Salivary Gland	Malignant	C08.0-Submandibular gland	8200	Malignant	Poorly differentiated; Grade III	8200/3: Adenoid cystic carcinoma	8140-8389: adenomas and adenocarcinomas	Blank(s)	Localized	40	Blank(s)	Beam radiation	No/Unknown	0	0	98	Blank(s)	Blank(s)	Blank(s)	Blank(s)	Blank(s)	Blank(s)	Nose, Nasal Cavity and Middle Ear	Dead (attributable to this cancer dx)	Alive or dead due to cancer	41	Dead	1st of 2 or more primaries	Yes
65-69 years	Female	Married (including common law)	White	Salivary Gland	Malignant	C08.0-Submandibular gland	8200	Malignant	Unknown	8200/3: Adenoid cystic carcinoma	8140-8389: adenomas and adenocarcinomas	Blank(s)	Regional	27	Blank(s)	Beam radiation	No/Unknown	0	3	0	Blank(s)	Blank(s)	Blank(s)	Blank(s)	Blank(s)	Blank(s)	Breast	Alive or dead of other cause	Dead (attributable to causes other than this cancer dx)	33	Dead	1st of 2 or more primaries	Yes
45-49 years	Male	Married (including common law)	White	Salivary Gland	Malignant	C08.0-Submandibular gland	8200	Malignant	Unknown	8200/3: Adenoid cystic carcinoma	8140-8389: adenomas and adenocarcinomas	Blank(s)	Localized	27	None	Beam radiation	No/Unknown	0	0	98	Blank(s)	Blank(s)	Blank(s)	Blank(s)	Blank(s)	Blank(s)	Alive	Alive or dead of other cause	Alive or dead due to cancer	213	Alive	One primary only	Yes
35-39 years	Male	Divorced	White	Salivary Gland	Malignant	C08.0-Submandibular gland	8140	Malignant	Poorly differentiated; Grade III	8140/3: Adenocarcinoma, NOS	8140-8389: adenomas and adenocarcinomas	Distant	Distant	0	None	None/Unknown	Yes	4	0	98	Blank(s)	63	500	999	1	0	Pneumonia and Influenza	Alive or dead of other cause	Dead (attributable to causes other than this cancer dx)	13	Dead	2nd of 2 or more primaries	No
75-79 years	Male	Married (including common law)	White	Salivary Gland	Malignant	C08.0-Submandibular gland	8140	Malignant	Poorly differentiated; Grade III	8140/3: Adenocarcinoma, NOS	8140-8389: adenomas and adenocarcinomas	Blank(s)	Regional	27	1 to 3 regional lymph nodes removed	Refused (1988+)	No/Unknown	0	1	1	Blank(s)	Blank(s)	Blank(s)	Blank(s)	Blank(s)	Blank(s)	Other Cause of Death	Alive or dead of other cause	Dead (attributable to causes other than this cancer dx)	135	Dead	1st of 2 or more primaries	Yes
75-79 years	Male	Married (including common law)	Asian or Pacific Islander	Salivary Gland	Malignant	C08.0-Submandibular gland	8500	Malignant	Undifferentiated; anaplastic; Grade IV	8500/3: Infiltrating duct carcinoma, NOS	8500-8549: ductal and lobular neoplasms	Blank(s)	Regional	40	1 to 3 regional lymph nodes removed	Beam radiation	No/Unknown	2	2	2	Blank(s)	Blank(s)	Blank(s)	Blank(s)	Blank(s)	Blank(s)	Other Cause of Death	Alive or dead of other cause	Dead (attributable to causes other than this cancer dx)	14	Dead	One primary only	Yes
65-69 years	Male	Single (never married)	White	Salivary Gland	Malignant	C08.0-Submandibular gland	8041	Malignant	Unknown	8041/3: Small cell carcinoma, NOS	8010-8049: epithelial neoplasms, NOS	Blank(s)	Distant	0	None	Beam radiation	Yes	2	0	98	Blank(s)	Blank(s)	Blank(s)	Blank(s)	Blank(s)	Blank(s)	Colon excluding Rectum	Alive or dead of other cause	Dead (attributable to causes other than this cancer dx)	207	Dead	1st of 2 or more primaries	Yes
45-49 years	Male	Married (including common law)	White	Salivary Gland	Malignant	C08.0-Submandibular gland	8200	Malignant	Unknown	8200/3: Adenoid cystic carcinoma	8140-8389: adenomas and adenocarcinomas	Blank(s)	Localized	40	None	Beam radiation	No/Unknown	0	0	98	Blank(s)	Blank(s)	Blank(s)	Blank(s)	Blank(s)	Blank(s)	Salivary Gland	Dead (attributable to this cancer dx)	Alive or dead due to cancer	36	Dead	One primary only	Yes
35-39 years	Male	Married (including common law)	White	NHL - Extranodal	Malignant	C08.0-Submandibular gland	9699	Malignant	Unknown	9699/3: Extranodal marginal zone lymphoma of mucosal-assoc. lymphoid tissue-MALT	9670-9699: nhl - mature b-cell lymphomas	Blank(s)	Localized	27	None	Beam radiation	No/Unknown	0	99	99	Blank(s)	Blank(s)	Blank(s)	Blank(s)	Blank(s)	Blank(s)	Alive	Alive or dead of other cause	Alive or dead due to cancer	199	Alive	One primary only	Yes
80-84 years	Female	Widowed	White	Salivary Gland	Malignant	C08.0-Submandibular gland	8070	Malignant	Poorly differentiated; Grade III	8070/3: Squamous cell carcinoma, NOS	8050-8089: squamous cell neoplasms	Blank(s)	Regional	50	4 or more regional lymph nodes removed	Beam radiation	No/Unknown	2	13	2	Blank(s)	Blank(s)	Blank(s)	Blank(s)	Blank(s)	Blank(s)	Salivary Gland	Dead (attributable to this cancer dx)	Alive or dead due to cancer	11	Dead	2nd of 2 or more primaries	No
30-34 years	Male	Single (never married)	White	Salivary Gland	Malignant	C08.0-Submandibular gland	8200	Malignant	Unknown	8200/3: Adenoid cystic carcinoma	8140-8389: adenomas and adenocarcinomas	Blank(s)	Regional	27	4 or more regional lymph nodes removed	Beam radiation	No/Unknown	0	5	0	Blank(s)	Blank(s)	Blank(s)	Blank(s)	Blank(s)	Blank(s)	Alive	Alive or dead of other cause	Alive or dead due to cancer	207	Alive	One primary only	Yes
50-54 years	Female	Married (including common law)	White	NHL - Extranodal	Malignant	C08.0-Submandibular gland	9691	Malignant	Unknown	9691/3: Follicular lymphoma, grade 2	9670-9699: nhl - mature b-cell lymphomas	Blank(s)	Distant	30	Unknown or not applicable	None/Unknown	Yes	0	99	99	Blank(s)	Blank(s)	Blank(s)	Blank(s)	Blank(s)	Blank(s)	Other Cause of Death	Alive or dead of other cause	Dead (attributable to causes other than this cancer dx)	113	Dead	One primary only	Yes
45-49 years	Female	Unknown	White	NHL - Extranodal	Malignant	C08.0-Submandibular gland	9680	Malignant	B-cell; pre-B; B-precursor	9680/3: Diffuse large B-cell lymphoma (DLBCL), NOS	9670-9699: nhl - mature b-cell lymphomas	Blank(s)	Localized	27	Unknown or not applicable	Beam radiation	Yes	0	99	99	Blank(s)	Blank(s)	Blank(s)	Blank(s)	Blank(s)	Blank(s)	Alive	Alive or dead of other cause	Alive or dead due to cancer	207	Alive	One primary only	Yes
40-44 years	Male	Single (never married)	Black	Salivary Gland	Malignant	C08.0-Submandibular gland	8200	Malignant	Unknown	8200/3: Adenoid cystic carcinoma	8140-8389: adenomas and adenocarcinomas	Localized	Localized	40	1 to 3 regional lymph nodes removed	Beam radiation	No/Unknown	0	1	0	Blank(s)	18	100	0	Blank(s)	Blank(s)	Prostate	Alive or dead of other cause	Dead (attributable to causes other than this cancer dx)	113	Dead	1st of 2 or more primaries	Yes
70-74 years	Male	Married (including common law)	White	NHL - Extranodal	Malignant	C08.0-Submandibular gland	9590	Malignant	B-cell; pre-B; B-precursor	9590/3: Malignant lymphoma, NOS	9590-9599: malignant lymphomas, NOS or diffuse	Blank(s)	Localized	27	None	None/Unknown	No/Unknown	0	99	99	Blank(s)	Blank(s)	Blank(s)	Blank(s)	Blank(s)	Blank(s)	Non-Hodgkin Lymphoma	Dead (attributable to this cancer dx)	Alive or dead due to cancer	83	Dead	1st of 2 or more primaries	Yes
80-84 years	Female	Widowed	Asian or Pacific Islander	Salivary Gland	Malignant	C08.0-Submandibular gland	8200	Malignant	Undifferentiated; anaplastic; Grade IV	8200/3: Adenoid cystic carcinoma	8140-8389: adenomas and adenocarcinomas	Regional	Regional	40	None	Beam radiation	No/Unknown	0	0	98	Blank(s)	21	400	0	Blank(s)	Blank(s)	Salivary Gland	Dead (attributable to this cancer dx)	Alive or dead due to cancer	9	Dead	One primary only	Yes
75-79 years	Male	Separated	White	Salivary Gland	Malignant	C08.0-Submandibular gland	8010	Malignant	Undifferentiated; anaplastic; Grade IV	8010/3: Carcinoma, NOS	8010-8049: epithelial neoplasms, NOS	Regional	Regional	40	4 or more regional lymph nodes removed	Beam radiation	No/Unknown	0	4	1	Blank(s)	40	100	100	Blank(s)	Blank(s)	Lung and Bronchus	Alive or dead of other cause	Dead (attributable to causes other than this cancer dx)	189	Dead	1st of 2 or more primaries	Yes
55-59 years	Female	Single (never married)	White	Salivary Gland	Malignant	C08.0-Submandibular gland	8200	Malignant	Moderately differentiated; Grade II	8200/3: Adenoid cystic carcinoma	8140-8389: adenomas and adenocarcinomas	Localized	Localized	27	4 or more regional lymph nodes removed	Beam radiation	No/Unknown	0	4	0	Blank(s)	30	100	0	Blank(s)	Blank(s)	Other Cause of Death	Alive or dead of other cause	Dead (attributable to causes other than this cancer dx)	127	Dead	One primary only	Yes
50-54 years	Female	Divorced	White	Salivary Gland	Malignant	C08.0-Submandibular gland	8982	Malignant	Moderately differentiated; Grade II	8982/3: Malignant myoepithelioma	8930-8999: complex mixed and stromal neoplasms	Localized	Localized	40	None	None/Unknown	No/Unknown	0	0	98	Blank(s)	40	100	0	Blank(s)	Blank(s)	Alive	Alive or dead of other cause	Alive or dead due to cancer	194	Alive	One primary only	Yes
75-79 years	Female	Married (including common law)	White	Salivary Gland	Malignant	C08.0-Submandibular gland	8200	Malignant	Unknown	8200/3: Adenoid cystic carcinoma	8140-8389: adenomas and adenocarcinomas	Localized	Localized	40	None	None/Unknown	No/Unknown	0	0	98	Blank(s)	21	100	0	Blank(s)	Blank(s)	Rectum and Rectosigmoid Junction	Alive or dead of other cause	Dead (attributable to causes other than this cancer dx)	24	Dead	1st of 2 or more primaries	Yes
70-74 years	Male	Married (including common law)	White	Salivary Gland	Malignant	C08.0-Submandibular gland	8200	Malignant	Unknown	8200/3: Adenoid cystic carcinoma	8140-8389: adenomas and adenocarcinomas	Localized	Localized	27	None	Beam radiation	No/Unknown	0	0	98	Blank(s)	20	100	0	Blank(s)	Blank(s)	Alzheimers (ICD-9 and 10 only)	Alive or dead of other cause	Dead (attributable to causes other than this cancer dx)	143	Dead	One primary only	Yes
55-59 years	Male	Married (including common law)	White	Salivary Gland	Malignant	C08.0-Submandibular gland	8200	Malignant	Poorly differentiated; Grade III	8200/3: Adenoid cystic carcinoma	8140-8389: adenomas and adenocarcinomas	Regional	Regional	20	None	Beam radiation	No/Unknown	0	0	98	Blank(s)	20	350	0	Blank(s)	Blank(s)	Alive	Alive or dead of other cause	Alive or dead due to cancer	191	Alive	2nd of 2 or more primaries	No
55-59 years	Male	Married (including common law)	White	Salivary Gland	Malignant	C08.0-Submandibular gland	8200	Malignant	Unknown	8200/3: Adenoid cystic carcinoma	8140-8389: adenomas and adenocarcinomas	Regional	Regional	40	1 to 3 regional lymph nodes removed	Beam radiation	No/Unknown	0	1	0	Blank(s)	20	350	0	Blank(s)	Blank(s)	Alive	Alive or dead of other cause	Alive or dead due to cancer	194	Alive	One primary only	Yes
70-74 years	Female	Widowed	White	Salivary Gland	Malignant	C08.0-Submandibular gland	8562	Malignant	Moderately differentiated; Grade II	8562/3: Epithelial-myoepithelial carcinoma	8560-8579: complex epithelial neoplasms	Localized	Localized	30	1 to 3 regional lymph nodes removed	Refused (1988+)	No/Unknown	0	1	0	13	Blank(s)	Blank(s)	Blank(s)	Blank(s)	Blank(s)	Alive	Alive or dead of other cause	Alive or dead due to cancer	44	Alive	3rd of 3 or more primaries	No
55-59 years	Male	Single (never married)	White	Salivary Gland	Malignant	C08.0-Submandibular gland	8200	Malignant	Poorly differentiated; Grade III	8200/3: Adenoid cystic carcinoma	8140-8389: adenomas and adenocarcinomas	Distant	Distant	40	4 or more regional lymph nodes removed	None/Unknown	No/Unknown	1	26	3	Blank(s)	37	400	200	Blank(s)	Blank(s)	Miscellaneous Malignant Cancer	Dead (attributable to this cancer dx)	Alive or dead due to cancer	20	Dead	1st of 2 or more primaries	Yes
35-39 years	Female	Married (including common law)	Asian or Pacific Islander	NHL - Extranodal	Malignant	C08.0-Submandibular gland	9695	Malignant	B-cell; pre-B; B-precursor	9695/3: Follicular lymphoma, grade 1	9670-9699: nhl - mature b-cell lymphomas	Distant	Distant	27	Number of regional lymph nodes removed unknown	None/Unknown	No/Unknown	0	99	99	Blank(s)	988	800	988	Blank(s)	Blank(s)	Alive	Alive or dead of other cause	Alive or dead due to cancer	189	Alive	One primary only	Yes
55-59 years	Male	Married (including common law)	White	Salivary Gland	Malignant	C08.0-Submandibular gland	8430	Malignant	Poorly differentiated; Grade III	8430/3: Mucoepidermoid carcinoma	8430-8439: mucoepidermoid neoplasms	Localized	Localized	27	4 or more regional lymph nodes removed	Beam radiation	No/Unknown	0	11	0	Blank(s)	992	100	0	Blank(s)	Blank(s)	Alive	Alive or dead of other cause	Alive or dead due to cancer	189	Alive	2nd of 2 or more primaries	No
50-54 years	Female	Single (never married)	White	Salivary Gland	Malignant	C08.0-Submandibular gland	8500	Malignant	Undifferentiated; anaplastic; Grade IV	8500/3: Infiltrating duct carcinoma, NOS	8500-8549: ductal and lobular neoplasms	Localized	Localized	30	1 to 3 regional lymph nodes removed	Beam radiation	No/Unknown	0	1	0	Blank(s)	12	100	0	Blank(s)	Blank(s)	Alive	Alive or dead of other cause	Alive or dead due to cancer	184	Alive	One primary only	Yes
35-39 years	Female	Single (never married)	White	Salivary Gland	Malignant	C08.0-Submandibular gland	8200	Malignant	Moderately differentiated; Grade II	8200/3: Adenoid cystic carcinoma	8140-8389: adenomas and adenocarcinomas	Localized	Localized	30	None	Beam radiation	No/Unknown	0	0	98	Blank(s)	17	100	0	Blank(s)	Blank(s)	Alive	Alive or dead of other cause	Alive or dead due to cancer	180	Alive	One primary only	Yes
80-84 years	Female	Widowed	White	NHL - Extranodal	Malignant	C08.0-Submandibular gland	9699	Malignant	B-cell; pre-B; B-precursor	9699/3: Extranodal marginal zone lymphoma of mucosal-assoc. lymphoid tissue-MALT	9670-9699: nhl - mature b-cell lymphomas	Localized	Localized	40	1 to 3 regional lymph nodes removed	None/Unknown	No/Unknown	0	99	99	Blank(s)	988	110	988	Blank(s)	Blank(s)	Diseases of Heart	Alive or dead of other cause	Dead (attributable to causes other than this cancer dx)	104	Dead	One primary only	Yes
70-74 years	Male	Married (including common law)	White	Salivary Gland	Malignant	C08.0-Submandibular gland	8200	Malignant	Moderately differentiated; Grade II	8200/3: Adenoid cystic carcinoma	8140-8389: adenomas and adenocarcinomas	Localized	Localized	30	None	None/Unknown	No/Unknown	0	0	98	Blank(s)	12	100	0	3	0	Alive	Alive or dead of other cause	Alive or dead due to cancer	115	Alive	2nd of 2 or more primaries	No
55-59 years	Female	Divorced	White	NHL - Extranodal	Malignant	C08.0-Submandibular gland	9699	Malignant	B-cell; pre-B; B-precursor	9699/3: Extranodal marginal zone lymphoma of mucosal-assoc. lymphoid tissue-MALT	9670-9699: nhl - mature b-cell lymphomas	Distant	Distant	40	Unknown or not applicable	None/Unknown	Yes	0	99	99	Blank(s)	988	800	988	Blank(s)	Blank(s)	Alive	Alive or dead of other cause	Alive or dead due to cancer	180	Alive	One primary only	Yes
85+ years	Female	Unknown	White	Salivary Gland	Malignant	C08.0-Submandibular gland	8010	Malignant	Unknown	8010/3: Carcinoma, NOS	8010-8049: epithelial neoplasms, NOS	Regional	Regional	0	Biopsy or aspiration of regional lymph node, NOS	None/Unknown	No/Unknown	0	95	95	Blank(s)	999	999	100	Blank(s)	Blank(s)	Other Cause of Death	Alive or dead of other cause	Dead (attributable to causes other than this cancer dx)	2	Dead	One primary only	Yes
40-44 years	Female	Single (never married)	Asian or Pacific Islander	Salivary Gland	Malignant	C08.0-Submandibular gland	8200	Malignant	Moderately differentiated; Grade II	8200/3: Adenoid cystic carcinoma	8140-8389: adenomas and adenocarcinomas	Localized	Localized	22	1 to 3 regional lymph nodes removed	Beam radiation	No/Unknown	0	1	0	Blank(s)	15	100	0	Blank(s)	Blank(s)	Alive	Alive or dead of other cause	Alive or dead due to cancer	176	Alive	One primary only	Yes
60-64 years	Male	Married (including common law)	White	Salivary Gland	Malignant	C08.0-Submandibular gland	8140	Malignant	Undifferentiated; anaplastic; Grade IV	8140/3: Adenocarcinoma, NOS	8140-8389: adenomas and adenocarcinomas	Distant	Distant	30	4 or more regional lymph nodes removed	Recommended, unknown if administered	Yes	0	4	1	Blank(s)	20	500	100	Blank(s)	Blank(s)	Other Cause of Death	Alive or dead of other cause	Dead (attributable to causes other than this cancer dx)	9	Dead	2nd of 2 or more primaries	No
85+ years	Male	Unknown	White	Salivary Gland	Malignant	C08.0-Submandibular gland	8941	Malignant	Poorly differentiated; Grade III	8941/3: Carcinoma in pleomorphic adenoma	8930-8999: complex mixed and stromal neoplasms	Regional	Regional	27	4 or more regional lymph nodes removed	Refused (1988+)	No/Unknown	0	4	4	Blank(s)	35	400	200	Blank(s)	Blank(s)	Nephritis, Nephrotic Syndrome and Nephrosis	Alive or dead of other cause	Dead (attributable to causes other than this cancer dx)	5	Dead	One primary only	Yes
70-74 years	Female	Married (including common law)	White	Salivary Gland	Malignant	C08.0-Submandibular gland	8200	Malignant	Unknown	8200/3: Adenoid cystic carcinoma	8140-8389: adenomas and adenocarcinomas	Regional	Regional	41	1 to 3 regional lymph nodes removed	Beam radiation	No/Unknown	1	1	0	Blank(s)	20	400	0	3	3	Pancreas	Alive or dead of other cause	Dead (attributable to causes other than this cancer dx)	36	Dead	2nd of 2 or more primaries	Yes
60-64 years	Male	Married (including common law)	White	NHL - Extranodal	Malignant	C08.0-Submandibular gland	9673	Malignant	B-cell; pre-B; B-precursor	9673/3: Mantle cell lymphoma	9670-9699: nhl - mature b-cell lymphomas	Distant	Distant	27	None	None/Unknown	Yes	0	99	99	Blank(s)	988	310	988	Blank(s)	Blank(s)	Non-Hodgkin Lymphoma	Dead (attributable to this cancer dx)	Alive or dead due to cancer	124	Dead	One primary only	Yes
45-49 years	Female	Married (including common law)	White	NHL - Extranodal	Malignant	C08.0-Submandibular gland	9699	Malignant	B-cell; pre-B; B-precursor	9699/3: Extranodal marginal zone lymphoma of mucosal-assoc. lymphoid tissue-MALT	9670-9699: nhl - mature b-cell lymphomas	Localized	Localized	30	Unknown or not applicable	Beam radiation	No/Unknown	0	99	99	Blank(s)	988	110	988	Blank(s)	Blank(s)	Alive	Alive or dead of other cause	Alive or dead due to cancer	172	Alive	One primary only	Yes
75-79 years	Male	Married (including common law)	Asian or Pacific Islander	Salivary Gland	Malignant	C08.0-Submandibular gland	8020	Malignant	Undifferentiated; anaplastic; Grade IV	8020/3: Carcinoma, undifferentiated, NOS	8010-8049: epithelial neoplasms, NOS	Localized	Localized	30	None	Beam radiation	No/Unknown	0	0	98	Blank(s)	7	100	0	Blank(s)	Blank(s)	Diseases of Heart	Alive or dead of other cause	Dead (attributable to causes other than this cancer dx)	88	Dead	One primary only	Yes
85+ years	Female	Married (including common law)	White	Salivary Gland	Malignant	C08.0-Submandibular gland	8941	Malignant	Unknown	8941/3: Carcinoma in pleomorphic adenoma	8930-8999: complex mixed and stromal neoplasms	Localized	Localized	40	None	None/Unknown	No/Unknown	0	0	98	Blank(s)	30	100	0	3	0	Diseases of Heart	Alive or dead of other cause	Dead (attributable to causes other than this cancer dx)	51	Dead	3rd of 3 or more primaries	No
80-84 years	Female	Unknown	White	NHL - Extranodal	Malignant	C08.0-Submandibular gland	9680	Malignant	B-cell; pre-B; B-precursor	9680/3: Diffuse large B-cell lymphoma (DLBCL), NOS	9670-9699: nhl - mature b-cell lymphomas	Regional	Regional	27	1 to 3 regional lymph nodes removed	None/Unknown	Yes	0	99	99	Blank(s)	988	210	988	Blank(s)	Blank(s)	Alzheimers (ICD-9 and 10 only)	Alive or dead of other cause	Dead (attributable to causes other than this cancer dx)	33	Dead	One primary only	Yes
35-39 years	Female	Divorced	White	Salivary Gland	Malignant	C08.0-Submandibular gland	8430	Malignant	Undifferentiated; anaplastic; Grade IV	8430/3: Mucoepidermoid carcinoma	8430-8439: mucoepidermoid neoplasms	Distant	Distant	30	None	Beam radiation	No/Unknown	0	0	98	Blank(s)	25	350	120	Blank(s)	Blank(s)	Salivary Gland	Dead (attributable to this cancer dx)	Alive or dead due to cancer	63	Dead	One primary only	Yes
65-69 years	Female	Widowed	White	NHL - Extranodal	Malignant	C08.0-Submandibular gland	9680	Malignant	B-cell; pre-B; B-precursor	9680/3: Diffuse large B-cell lymphoma (DLBCL), NOS	9670-9699: nhl - mature b-cell lymphomas	Localized	Localized	30	None	None/Unknown	No/Unknown	0	99	99	Blank(s)	988	110	988	Blank(s)	Blank(s)	Alive	Alive or dead of other cause	Alive or dead due to cancer	165	Alive	One primary only	Yes
60-64 years	Female	Divorced	White	Salivary Gland	Malignant	C08.0-Submandibular gland	8480	Malignant	Unknown	8480/3: Mucinous adenocarcinoma	8440-8499: cystic, mucinous and serous neoplasms	Regional	Regional	27	None	None/Unknown	No/Unknown	0	0	98	Blank(s)	999	400	0	Blank(s)	Blank(s)	Alive	Alive or dead of other cause	Alive or dead due to cancer	162	Alive	One primary only	Yes
75-79 years	Female	Unknown	White	Salivary Gland	Malignant	C08.0-Submandibular gland	8562	Malignant	Unknown	8562/3: Epithelial-myoepithelial carcinoma	8560-8579: complex epithelial neoplasms	Localized	Localized	27	None	None/Unknown	No/Unknown	0	0	98	Blank(s)	20	100	0	3	0	Alive	Alive or dead of other cause	Alive or dead due to cancer	155	Alive	1st of 2 or more primaries	Yes
55-59 years	Female	Unknown	White	NHL - Extranodal	Malignant	C08.0-Submandibular gland	9680	Malignant	B-cell; pre-B; B-precursor	9680/3: Diffuse large B-cell lymphoma (DLBCL), NOS	9670-9699: nhl - mature b-cell lymphomas	Distant	Distant	40	None	None/Unknown	Yes	0	99	99	Blank(s)	988	800	988	0	9	Alive	Alive or dead of other cause	Alive or dead due to cancer	152	Alive	1st of 2 or more primaries	Yes
85+ years	Female	Married (including common law)	White	NHL - Extranodal	Malignant	C08.0-Submandibular gland	9680	Malignant	B-cell; pre-B; B-precursor	9680/3: Diffuse large B-cell lymphoma (DLBCL), NOS	9670-9699: nhl - mature b-cell lymphomas	Distant	Distant	30	None	None/Unknown	Yes	0	99	99	Blank(s)	988	800	988	0	9	Other Cause of Death	Alive or dead of other cause	Dead (attributable to causes other than this cancer dx)	124	Dead	One primary only	Yes
40-44 years	Male	Married (including common law)	White	Salivary Gland	Malignant	C08.0-Submandibular gland	8012	Malignant	Undifferentiated; anaplastic; Grade IV	8012/3: Large cell carcinoma, NOS	8010-8049: epithelial neoplasms, NOS	Localized	Localized	30	None	Beam radiation	No/Unknown	0	0	98	Blank(s)	20	100	0	3	0	Salivary Gland	Dead (attributable to this cancer dx)	Alive or dead due to cancer	47	Dead	One primary only	Yes
65-69 years	Male	Widowed	White	Salivary Gland	Malignant	C08.0-Submandibular gland	8500	Malignant	Poorly differentiated; Grade III	8500/3: Infiltrating duct carcinoma, NOS	8500-8549: ductal and lobular neoplasms	Regional	Regional	41	4 or more regional lymph nodes removed	Beam radiation	No/Unknown	0	27	20	Blank(s)	13	400	200	3	3	Salivary Gland	Dead (attributable to this cancer dx)	Alive or dead due to cancer	32	Dead	One primary only	Yes
70-74 years	Female	Widowed	White	Salivary Gland	Malignant	C08.0-Submandibular gland	8200	Malignant	Poorly differentiated; Grade III	8200/3: Adenoid cystic carcinoma	8140-8389: adenomas and adenocarcinomas	Regional	Regional	27	None	Beam radiation	No/Unknown	0	0	98	Blank(s)	27	400	0	3	0	Miscellaneous Malignant Cancer	Dead (attributable to this cancer dx)	Alive or dead due to cancer	66	Dead	1st of 2 or more primaries	Yes
65-69 years	Female	Single (never married)	White	Salivary Gland	Malignant	C08.0-Submandibular gland	8200	Malignant	Unknown	8200/3: Adenoid cystic carcinoma	8140-8389: adenomas and adenocarcinomas	Localized	Localized	27	1 to 3 regional lymph nodes removed	Beam radiation	No/Unknown	1	2	0	Blank(s)	17	100	0	3	3	Alive	Alive or dead of other cause	Alive or dead due to cancer	152	Alive	One primary only	Yes
75-79 years	Male	Married (including common law)	White	Salivary Gland	Malignant	C08.0-Submandibular gland	8200	Malignant	Unknown	8200/3: Adenoid cystic carcinoma	8140-8389: adenomas and adenocarcinomas	Localized	Localized	20	None	Beam radiation	No/Unknown	0	0	98	Blank(s)	20	300	0	3	0	Cerebrovascular Diseases	Alive or dead of other cause	Dead (attributable to causes other than this cancer dx)	130	Dead	One primary only	Yes
25-29 years	Female	Married (including common law)	White	Salivary Gland	Malignant	C08.0-Submandibular gland	8200	Malignant	Unknown	8200/3: Adenoid cystic carcinoma	8140-8389: adenomas and adenocarcinomas	Localized	Localized	40	None	Beam radiation	No/Unknown	0	0	98	Blank(s)	20	100	0	3	0	Alive	Alive or dead of other cause	Alive or dead due to cancer	148	Alive	One primary only	Yes
75-79 years	Male	Married (including common law)	White	Salivary Gland	Malignant	C08.0-Submandibular gland	8041	Malignant	Unknown	8041/3: Small cell carcinoma, NOS	8010-8049: epithelial neoplasms, NOS	Distant	Distant	31	4 or more regional lymph nodes removed	Beam radiation	No/Unknown	0	24	3	Blank(s)	30	400	220	3	3	Other Cause of Death	Alive or dead of other cause	Dead (attributable to causes other than this cancer dx)	62	Dead	One primary only	Yes
30-34 years	Male	Single (never married)	White	NHL - Extranodal	Malignant	C08.0-Submandibular gland	9680	Malignant	B-cell; pre-B; B-precursor	9680/3: Diffuse large B-cell lymphoma (DLBCL), NOS	9670-9699: nhl - mature b-cell lymphomas	Localized	Localized	27	None	Beam radiation	Yes	0	99	99	Blank(s)	988	110	988	0	9	Alive	Alive or dead of other cause	Alive or dead due to cancer	145	Alive	One primary only	Yes
55-59 years	Male	Married (including common law)	White	Salivary Gland	Malignant	C08.0-Submandibular gland	8200	Malignant	Unknown	8200/3: Adenoid cystic carcinoma	8140-8389: adenomas and adenocarcinomas	Localized	Localized	27	None	Beam radiation	No/Unknown	0	0	98	Blank(s)	11	100	0	3	0	Alive	Alive or dead of other cause	Alive or dead due to cancer	146	Alive	One primary only	Yes
40-44 years	Female	Married (including common law)	White	Salivary Gland	Malignant	C08.0-Submandibular gland	8200	Malignant	Unknown	8200/3: Adenoid cystic carcinoma	8140-8389: adenomas and adenocarcinomas	Regional	Regional	40	1 to 3 regional lymph nodes removed	Beam radiation	No/Unknown	0	2	0	Blank(s)	24	400	0	3	3	Alive	Alive or dead of other cause	Alive or dead due to cancer	142	Alive	One primary only	Yes
60-64 years	Female	Unknown	White	Salivary Gland	Malignant	C08.0-Submandibular gland	8010	Malignant	Poorly differentiated; Grade III	8010/3: Carcinoma, NOS	8010-8049: epithelial neoplasms, NOS	Regional	Regional	40	4 or more regional lymph nodes removed	Beam radiation	No/Unknown	0	6	1	Blank(s)	28	300	100	3	3	Tonsil	Dead (attributable to this cancer dx)	Alive or dead due to cancer	58	Dead	2nd of 2 or more primaries	No
60-64 years	Female	Married (including common law)	White	NHL - Extranodal	Malignant	C08.0-Submandibular gland	9695	Malignant	B-cell; pre-B; B-precursor	9695/3: Follicular lymphoma, grade 1	9670-9699: nhl - mature b-cell lymphomas	Distant	Distant	27	None	None/Unknown	No/Unknown	0	99	99	Blank(s)	988	800	988	0	9	Alive	Alive or dead of other cause	Alive or dead due to cancer	140	Alive	1st of 2 or more primaries	Yes
40-44 years	Male	Unknown	White	Salivary Gland	Malignant	C08.0-Submandibular gland	8430	Malignant	Poorly differentiated; Grade III	8430/3: Mucoepidermoid carcinoma	8430-8439: mucoepidermoid neoplasms	Localized	Localized	27	None	None/Unknown	No/Unknown	0	0	98	Blank(s)	16	100	0	3	0	Alive	Alive or dead of other cause	Alive or dead due to cancer	138	Alive	One primary only	Yes
60-64 years	Male	Divorced	Asian or Pacific Islander	Salivary Gland	Malignant	C08.0-Submandibular gland	8010	Malignant	Poorly differentiated; Grade III	8010/3: Carcinoma, NOS	8010-8049: epithelial neoplasms, NOS	Regional	Regional	40	4 or more regional lymph nodes removed	Beam radiation	No/Unknown	0	42	41	Blank(s)	67	400	290	3	3	Salivary Gland	Dead (attributable to this cancer dx)	Alive or dead due to cancer	21	Dead	One primary only	Yes
50-54 years	Male	Married (including common law)	White	Salivary Gland	Malignant	C08.0-Submandibular gland	8430	Malignant	Poorly differentiated; Grade III	8430/3: Mucoepidermoid carcinoma	8430-8439: mucoepidermoid neoplasms	Regional	Regional	40	1 to 3 regional lymph nodes removed	Beam radiation	No/Unknown	0	1	0	Blank(s)	12	400	0	3	3	Alive	Alive or dead of other cause	Alive or dead due to cancer	136	Alive	One primary only	Yes
60-64 years	Male	Married (including common law)	White	NHL - Extranodal	Malignant	C08.0-Submandibular gland	9680	Malignant	B-cell; pre-B; B-precursor	9680/3: Diffuse large B-cell lymphoma (DLBCL), NOS	9670-9699: nhl - mature b-cell lymphomas	Distant	Distant	40	1 to 3 regional lymph nodes removed	None/Unknown	Yes	0	99	99	Blank(s)	988	800	988	0	9	Alive	Alive or dead of other cause	Alive or dead due to cancer	142	Alive	One primary only	Yes
85+ years	Female	Widowed	White	Salivary Gland	Malignant	C08.0-Submandibular gland	8290	Malignant	Unknown	8290/3: Oxyphilic adenocarcinoma	8140-8389: adenomas and adenocarcinomas	Regional	Regional	0	None	Beam radiation	No/Unknown	2	0	98	Blank(s)	999	450	190	0	0	Salivary Gland	Dead (attributable to this cancer dx)	Alive or dead due to cancer	4	Dead	One primary only	Yes
55-59 years	Male	Married (including common law)	White	Salivary Gland	Malignant	C08.0-Submandibular gland	8500	Malignant	Poorly differentiated; Grade III	8500/3: Infiltrating duct carcinoma, NOS	8500-8549: ductal and lobular neoplasms	Distant	Distant	40	4 or more regional lymph nodes removed	Recommended, unknown if administered	No/Unknown	0	6	2	Blank(s)	70	400	220	3	3	Alive	Alive or dead of other cause	Alive or dead due to cancer	2	Alive	One primary only	Yes
70-74 years	Female	Married (including common law)	White	NHL - Extranodal	Malignant	C08.0-Submandibular gland	9691	Malignant	B-cell; pre-B; B-precursor	9691/3: Follicular lymphoma, grade 2	9670-9699: nhl - mature b-cell lymphomas	Regional	Regional	27	None	None/Unknown	No/Unknown	0	99	99	Blank(s)	988	210	988	0	9	Alive	Alive or dead of other cause	Alive or dead due to cancer	132	Alive	1st of 2 or more primaries	Yes
60-64 years	Male	Married (including common law)	White	Salivary Gland	Malignant	C08.0-Submandibular gland	8500	Malignant	Undifferentiated; anaplastic; Grade IV	8500/3: Infiltrating duct carcinoma, NOS	8500-8549: ductal and lobular neoplasms	Regional	Regional	27	4 or more regional lymph nodes removed	Beam radiation	No/Unknown	0	6	1	Blank(s)	22	300	100	3	3	Salivary Gland	Dead (attributable to this cancer dx)	Alive or dead due to cancer	42	Dead	One primary only	Yes
55-59 years	Female	Single (never married)	White	Salivary Gland	Malignant	C08.0-Submandibular gland	8200	Malignant	Unknown	8200/3: Adenoid cystic carcinoma	8140-8389: adenomas and adenocarcinomas	Regional	Regional	30	4 or more regional lymph nodes removed	Beam radiation	No/Unknown	0	4	0	Blank(s)	25	400	0	3	3	Alive	Alive or dead of other cause	Alive or dead due to cancer	109	Alive	One primary only	Yes
80-84 years	Male	Married (including common law)	White	Salivary Gland	Malignant	C08.0-Submandibular gland	8070	Malignant	Unknown	8070/3: Squamous cell carcinoma, NOS	8050-8089: squamous cell neoplasms	Unknown/unstaged	Unknown/unstaged	0	None	None/Unknown	No/Unknown	Blank(s)	0	98	Blank(s)	999	999	999	9	9	Lung and Bronchus	Dead (attributable to this cancer dx)	Alive or dead due to cancer	1	Dead	One primary only	Yes
75-79 years	Male	Married (including common law)	White	Salivary Gland	Malignant	C08.0-Submandibular gland	8200	Malignant	Unknown	8200/3: Adenoid cystic carcinoma	8140-8389: adenomas and adenocarcinomas	Regional	Regional	30	None	Beam radiation	No/Unknown	0	0	98	Blank(s)	38	400	0	3	0	Alive	Alive or dead of other cause	Alive or dead due to cancer	128	Alive	One primary only	Yes
55-59 years	Male	Unknown	White	Salivary Gland	Malignant	C08.0-Submandibular gland	8070	Malignant	Poorly differentiated; Grade III	8070/3: Squamous cell carcinoma, NOS	8050-8089: squamous cell neoplasms	Distant	Distant	27	4 or more regional lymph nodes removed	None/Unknown	No/Unknown	1	29	1	Blank(s)	48	600	200	0	1	Alive	Alive or dead of other cause	Alive or dead due to cancer	127	Alive	One primary only	Yes
60-64 years	Male	Unknown	White	Salivary Gland	Malignant	C08.0-Submandibular gland	8012	Malignant	Unknown	8012/3: Large cell carcinoma, NOS	8010-8049: epithelial neoplasms, NOS	Unknown/unstaged	Unknown/unstaged	99	Unknown or not applicable	None/Unknown	No/Unknown	Blank(s)	0	98	Blank(s)	999	999	999	9	9	Alive	Alive or dead of other cause	Alive or dead due to cancer	0	Alive	One primary only	Yes
70-74 years	Female	Widowed	White	Salivary Gland	Malignant	C08.0-Submandibular gland	8941	Malignant	Unknown	8941/3: Carcinoma in pleomorphic adenoma	8930-8999: complex mixed and stromal neoplasms	Regional	Regional	27	None	Beam radiation	No/Unknown	0	0	98	Blank(s)	25	400	999	3	0	Alive	Alive or dead of other cause	Alive or dead due to cancer	122	Alive	One primary only	Yes
50-54 years	Female	Single (never married)	Black	Salivary Gland	Malignant	C08.0-Submandibular gland	8430	Malignant	Moderately differentiated; Grade II	8430/3: Mucoepidermoid carcinoma	8430-8439: mucoepidermoid neoplasms	Localized	Localized	20	1 to 3 regional lymph nodes removed	Beam radiation	No/Unknown	0	2	0	17	Blank(s)	Blank(s)	Blank(s)	Blank(s)	Blank(s)	Alive	Alive or dead of other cause	Alive or dead due to cancer	45	Alive	2nd of 2 or more primaries	No
70-74 years	Female	Single (never married)	White	Salivary Gland	Malignant	C08.0-Submandibular gland	8200	Malignant	Moderately differentiated; Grade II	8200/3: Adenoid cystic carcinoma	8140-8389: adenomas and adenocarcinomas	Localized	Localized	41	4 or more regional lymph nodes removed	Beam radiation	No/Unknown	0	40	0	Blank(s)	23	100	0	3	3	Alive	Alive or dead of other cause	Alive or dead due to cancer	121	Alive	One primary only	Yes
60-64 years	Male	Married (including common law)	White	NHL - Extranodal	Malignant	C08.0-Submandibular gland	9691	Malignant	B-cell; pre-B; B-precursor	9691/3: Follicular lymphoma, grade 2	9670-9699: nhl - mature b-cell lymphomas	Distant	Distant	0	None	None/Unknown	No/Unknown	Blank(s)	99	99	Blank(s)	988	300	988	0	9	Non-Hodgkin Lymphoma	Dead (attributable to this cancer dx)	Alive or dead due to cancer	48	Dead	1st of 2 or more primaries	Yes
55-59 years	Female	Divorced	White	NHL - Extranodal	Malignant	C08.0-Submandibular gland	9699	Malignant	B-cell; pre-B; B-precursor	9699/3: Extranodal marginal zone lymphoma of mucosal-assoc. lymphoid tissue-MALT	9670-9699: nhl - mature b-cell lymphomas	Localized	Localized	0	None	Beam radiation	No/Unknown	2	99	99	Blank(s)	988	110	988	0	9	Alive	Alive or dead of other cause	Alive or dead due to cancer	107	Alive	One primary only	Yes
60-64 years	Male	Married (including common law)	White	Salivary Gland	Malignant	C08.0-Submandibular gland	8200	Malignant	Unknown	8200/3: Adenoid cystic carcinoma	8140-8389: adenomas and adenocarcinomas	Localized	Localized	31	4 or more regional lymph nodes removed	Beam radiation	No/Unknown	0	14	0	Blank(s)	28	300	0	3	3	Alive	Alive or dead of other cause	Alive or dead due to cancer	104	Alive	One primary only	Yes
60-64 years	Male	Single (never married)	White	Salivary Gland	Malignant	C08.0-Submandibular gland	8200	Malignant	Unknown	8200/3: Adenoid cystic carcinoma	8140-8389: adenomas and adenocarcinomas	Distant	Distant	0	None	Beam radiation	No/Unknown	0	0	98	Blank(s)	29	300	180	0	0	Salivary Gland	Dead (attributable to this cancer dx)	Alive or dead due to cancer	4	Dead	One primary only	Yes
80-84 years	Male	Divorced	White	Salivary Gland	Malignant	C08.0-Submandibular gland	8010	Malignant	Poorly differentiated; Grade III	8010/3: Carcinoma, NOS	8010-8049: epithelial neoplasms, NOS	Distant	Distant	40	4 or more regional lymph nodes removed	Beam radiation	Yes	0	33	31	Blank(s)	78	100	220	3	3	Diseases of Heart	Alive or dead of other cause	Dead (attributable to causes other than this cancer dx)	12	Dead	One primary only	Yes
55-59 years	Female	Married (including common law)	White	Myeloma	Malignant	C08.0-Submandibular gland	9734	Malignant	B-cell; pre-B; B-precursor	9734/3: Extraosseous plasmacytoma	9730-9739: plasma cell tumors	Localized	Localized	25	None	None/Unknown	No/Unknown	1	99	99	Blank(s)	988	300	988	9	9	Alive	Alive or dead of other cause	Alive or dead due to cancer	102	Alive	One primary only	Yes
70-74 years	Female	Married (including common law)	White	NHL - Extranodal	Malignant	C08.0-Submandibular gland	9699	Malignant	B-cell; pre-B; B-precursor	9699/3: Extranodal marginal zone lymphoma of mucosal-assoc. lymphoid tissue-MALT	9670-9699: nhl - mature b-cell lymphomas	Unknown/unstaged	Unknown/unstaged	20	Unknown or not applicable	Beam radiation	No/Unknown	0	99	99	Blank(s)	988	999	988	0	9	Alive	Alive or dead of other cause	Alive or dead due to cancer	101	Alive	One primary only	Yes
35-39 years	Male	Married (including common law)	Asian or Pacific Islander	Salivary Gland	Malignant	C08.0-Submandibular gland	8070	Malignant	Poorly differentiated; Grade III	8070/3: Squamous cell carcinoma, NOS	8050-8089: squamous cell neoplasms	Distant	Distant	40	4 or more regional lymph nodes removed	Refused (1988+)	No/Unknown	1	29	2	Blank(s)	32	400	220	3	3	Alive	Alive or dead of other cause	Alive or dead due to cancer	96	Alive	One primary only	Yes
50-54 years	Female	Single (never married)	American Indian/Alaska Native	Salivary Gland	Malignant	C08.0-Submandibular gland	8200	Malignant	Well differentiated; Grade I	8200/3: Adenoid cystic carcinoma	8140-8389: adenomas and adenocarcinomas	Localized	Localized	30	4 or more regional lymph nodes removed	None/Unknown	No/Unknown	0	30	0	Blank(s)	10	100	0	3	3	Alive	Alive or dead of other cause	Alive or dead due to cancer	96	Alive	One primary only	Yes
70-74 years	Male	Married (including common law)	White	Salivary Gland	Malignant	C08.0-Submandibular gland	8200	Malignant	Unknown	8200/3: Adenoid cystic carcinoma	8140-8389: adenomas and adenocarcinomas	Localized	Localized	30	4 or more regional lymph nodes removed	None/Unknown	No/Unknown	2	25	0	Blank(s)	999	300	0	3	3	Miscellaneous Malignant Cancer	Dead (attributable to this cancer dx)	Alive or dead due to cancer	51	Dead	One primary only	Yes
05-09 years	Female	Single (never married)	White	NHL - Extranodal	Malignant	C08.0-Submandibular gland	9702	Malignant	T-cell	9702/3: Peripheral T-cell lymphoma, NOS	9700-9719: nhl - mature t and nk-cell lymphomas	Distant	Distant	27	None	None/Unknown	Yes	0	99	99	Blank(s)	988	300	988	0	9	Alive	Alive or dead of other cause	Alive or dead due to cancer	93	Alive	One primary only	Yes
85+ years	Female	Widowed	White	Salivary Gland	Malignant	C08.0-Submandibular gland	8070	Malignant	Unknown	8070/3: Squamous cell carcinoma, NOS	8050-8089: squamous cell neoplasms	Unknown/unstaged	Unknown/unstaged	0	Unknown or not applicable	Beam radiation	No/Unknown	1	0	98	Blank(s)	53	999	999	0	0	Salivary Gland	Dead (attributable to this cancer dx)	Alive or dead due to cancer	7	Dead	One primary only	Yes
50-54 years	Male	Married (including common law)	White	Salivary Gland	Malignant	C08.0-Submandibular gland	8200	Malignant	Unknown	8200/3: Adenoid cystic carcinoma	8140-8389: adenomas and adenocarcinomas	Localized	Localized	27	1 to 3 regional lymph nodes removed	Beam radiation	No/Unknown	0	1	0	Blank(s)	26	100	0	3	3	Alive	Alive or dead of other cause	Alive or dead due to cancer	88	Alive	One primary only	Yes
55-59 years	Male	Married (including common law)	White	Salivary Gland	Malignant	C08.0-Submandibular gland	8430	Malignant	Undifferentiated; anaplastic; Grade IV	8430/3: Mucoepidermoid carcinoma	8430-8439: mucoepidermoid neoplasms	Localized	Localized	30	4 or more regional lymph nodes removed	Beam radiation	No/Unknown	0	7	0	Blank(s)	20	100	0	3	3	Alive	Alive or dead of other cause	Alive or dead due to cancer	86	Alive	One primary only	Yes
50-54 years	Female	Married (including common law)	White	Salivary Gland	Malignant	C08.0-Submandibular gland	8430	Malignant	Moderately differentiated; Grade II	8430/3: Mucoepidermoid carcinoma	8430-8439: mucoepidermoid neoplasms	Regional	Regional	40	4 or more regional lymph nodes removed	Beam radiation	No/Unknown	0	20	0	Blank(s)	20	650	0	3	3	Alive	Alive or dead of other cause	Alive or dead due to cancer	86	Alive	One primary only	Yes
65-69 years	Female	Married (including common law)	White	Salivary Gland	Malignant	C08.0-Submandibular gland	8430	Malignant	Moderately differentiated; Grade II	8430/3: Mucoepidermoid carcinoma	8430-8439: mucoepidermoid neoplasms	Localized	Localized	27	1 to 3 regional lymph nodes removed	None/Unknown	No/Unknown	0	1	0	Blank(s)	12	100	0	3	3	Alive	Alive or dead of other cause	Alive or dead due to cancer	85	Alive	One primary only	Yes
65-69 years	Male	Divorced	White	Salivary Gland	Malignant	C08.0-Submandibular gland	8070	Malignant	Unknown	8070/3: Squamous cell carcinoma, NOS	8050-8089: squamous cell neoplasms	Regional	Regional	0	Biopsy or aspiration of regional lymph node, NOS	Beam radiation	No/Unknown	0	95	95	Blank(s)	999	999	200	9	0	Miscellaneous Malignant Cancer	Dead (attributable to this cancer dx)	Alive or dead due to cancer	7	Dead	One primary only	Yes
80-84 years	Male	Married (including common law)	White	Salivary Gland	Malignant	C08.0-Submandibular gland	8200	Malignant	Unknown	8200/3: Adenoid cystic carcinoma	8140-8389: adenomas and adenocarcinomas	Distant	Distant	27	4 or more regional lymph nodes removed	None/Unknown	Yes	2	9	0	Blank(s)	25	300	0	6	6	Miscellaneous Malignant Cancer	Dead (attributable to this cancer dx)	Alive or dead due to cancer	22	Dead	One primary only	Yes
65-69 years	Female	Divorced	White	Salivary Gland	Malignant	C08.0-Submandibular gland	8200	Malignant	Well differentiated; Grade I	8200/3: Adenoid cystic carcinoma	8140-8389: adenomas and adenocarcinomas	Regional	Regional	27	None	Beam radiation	No/Unknown	0	0	98	Blank(s)	30	400	0	3	0	Alive	Alive or dead of other cause	Alive or dead due to cancer	80	Alive	One primary only	Yes
30-34 years	Female	Single (never married)	Asian or Pacific Islander	Salivary Gland	Malignant	C08.0-Submandibular gland	8200	Malignant	Moderately differentiated; Grade II	8200/3: Adenoid cystic carcinoma	8140-8389: adenomas and adenocarcinomas	Localized	Localized	40	None	Beam radiation	No/Unknown	0	0	98	Blank(s)	22	100	0	3	0	Alive	Alive or dead of other cause	Alive or dead due to cancer	77	Alive	One primary only	Yes
70-74 years	Male	Married (including common law)	White	Salivary Gland	Malignant	C08.0-Submandibular gland	8500	Malignant	Undifferentiated; anaplastic; Grade IV	8500/3: Infiltrating duct carcinoma, NOS	8500-8549: ductal and lobular neoplasms	Localized	Localized	40	4 or more regional lymph nodes removed	Recommended, unknown if administered	No/Unknown	1	15	0	Blank(s)	22	100	0	3	3	Diabetes Mellitus	Alive or dead of other cause	Dead (attributable to causes other than this cancer dx)	54	Dead	One primary only	Yes
25-29 years	Male	Married (including common law)	White	Salivary Gland	Malignant	C08.0-Submandibular gland	8430	Malignant	Undifferentiated; anaplastic; Grade IV	8430/3: Mucoepidermoid carcinoma	8430-8439: mucoepidermoid neoplasms	Localized	Localized	41	4 or more regional lymph nodes removed	Beam radiation	No/Unknown	0	11	0	Blank(s)	11	100	0	3	3	Alive	Alive or dead of other cause	Alive or dead due to cancer	74	Alive	One primary only	Yes
65-69 years	Female	Married (including common law)	White	Salivary Gland	Malignant	C08.0-Submandibular gland	8562	Malignant	Moderately differentiated; Grade II	8562/3: Epithelial-myoepithelial carcinoma	8560-8579: complex epithelial neoplasms	Regional	Regional	27	None	None/Unknown	No/Unknown	0	0	98	Blank(s)	25	350	0	3	0	Alive	Alive or dead of other cause	Alive or dead due to cancer	74	Alive	One primary only	Yes
30-34 years	Female	Single (never married)	White	Salivary Gland	Malignant	C08.0-Submandibular gland	8430	Malignant	Moderately differentiated; Grade II	8430/3: Mucoepidermoid carcinoma	8430-8439: mucoepidermoid neoplasms	Localized	Localized	27	4 or more regional lymph nodes removed	None/Unknown	No/Unknown	1	6	0	Blank(s)	14	100	0	3	3	Alive	Alive or dead of other cause	Alive or dead due to cancer	75	Alive	One primary only	Yes
50-54 years	Female	Divorced	American Indian/Alaska Native	Salivary Gland	Malignant	C08.0-Submandibular gland	8200	Malignant	Moderately differentiated; Grade II	8200/3: Adenoid cystic carcinoma	8140-8389: adenomas and adenocarcinomas	Localized	Localized	40	None	None/Unknown	No/Unknown	0	0	98	Blank(s)	17	100	0	3	0	Alive	Alive or dead of other cause	Alive or dead due to cancer	72	Alive	One primary only	Yes
85+ years	Male	Widowed	White	NHL - Extranodal	Malignant	C08.0-Submandibular gland	9690	Malignant	B-cell; pre-B; B-precursor	9690/3: Follicular lymphoma	9670-9699: nhl - mature b-cell lymphomas	Distant	Distant	0	None	Beam radiation	No/Unknown	8	99	99	Blank(s)	988	800	988	0	9	Non-Hodgkin Lymphoma	Dead (attributable to this cancer dx)	Alive or dead due to cancer	15	Dead	One primary only	Yes
20-24 years	Female	Single (never married)	White	Salivary Gland	Malignant	C08.0-Submandibular gland	8200	Malignant	Moderately differentiated; Grade II	8200/3: Adenoid cystic carcinoma	8140-8389: adenomas and adenocarcinomas	Regional	Regional	41	1 to 3 regional lymph nodes removed	Beam radiation	No/Unknown	0	2	0	Blank(s)	22	350	0	3	3	Alive	Alive or dead of other cause	Alive or dead due to cancer	70	Alive	One primary only	Yes
35-39 years	Male	Unknown	White	Salivary Gland	Malignant	C08.0-Submandibular gland	8200	Malignant	Moderately differentiated; Grade II	8200/3: Adenoid cystic carcinoma	8140-8389: adenomas and adenocarcinomas	Localized	Localized	27	None	Recommended, unknown if administered	No/Unknown	0	0	98	Blank(s)	32	100	0	3	0	Alive	Alive or dead of other cause	Alive or dead due to cancer	68	Alive	One primary only	Yes
65-69 years	Male	Unknown	White	Salivary Gland	Malignant	C08.0-Submandibular gland	8070	Malignant	Moderately differentiated; Grade II	8070/3: Squamous cell carcinoma, NOS	8050-8089: squamous cell neoplasms	Regional	Regional	42	Number of regional lymph nodes removed unknown	None/Unknown	No/Unknown	1	23	0	Blank(s)	34	500	0	3	3	Miscellaneous Malignant Cancer	Dead (attributable to this cancer dx)	Alive or dead due to cancer	5	Dead	One primary only	Yes
70-74 years	Male	Married (including common law)	White	Salivary Gland	Malignant	C08.0-Submandibular gland	8941	Malignant	Moderately differentiated; Grade II	8941/3: Carcinoma in pleomorphic adenoma	8930-8999: complex mixed and stromal neoplasms	Localized	Localized	41	None	None/Unknown	No/Unknown	0	0	98	Blank(s)	28	100	0	3	0	Alive	Alive or dead of other cause	Alive or dead due to cancer	70	Alive	One primary only	Yes
75-79 years	Female	Married (including common law)	White	Salivary Gland	Malignant	C08.0-Submandibular gland	8090	Malignant	Undifferentiated; anaplastic; Grade IV	8090/3: Basal cell carcinoma, NOS	8090-8119: basal cell neoplasms	Localized	Localized	30	None	Beam radiation	No/Unknown	0	0	98	Blank(s)	32	300	0	3	0	Salivary Gland	Dead (attributable to this cancer dx)	Alive or dead due to cancer	49	Dead	One primary only	Yes
45-49 years	Male	Married (including common law)	White	Salivary Gland	Malignant	C08.0-Submandibular gland	8853	Malignant	Poorly differentiated; Grade III	8853/3: Round cell liposarcoma	8850-8889: lipomatous neoplasms	Regional	Regional	30	None	None/Unknown	Yes	0	0	98	Blank(s)	30	400	110	3	0	Soft Tissue including Heart	Dead (attributable to this cancer dx)	Alive or dead due to cancer	24	Dead	One primary only	Yes
60-64 years	Female	Married (including common law)	Asian or Pacific Islander	NHL - Extranodal	Malignant	C08.0-Submandibular gland	9691	Malignant	B-cell; pre-B; B-precursor	9691/3: Follicular lymphoma, grade 2	9670-9699: nhl - mature b-cell lymphomas	Localized	Localized	30	None	Beam radiation	No/Unknown	0	99	99	Blank(s)	988	110	988	0	9	Alive	Alive or dead of other cause	Alive or dead due to cancer	67	Alive	One primary only	Yes
40-44 years	Male	Single (never married)	White	Salivary Gland	Malignant	C08.0-Submandibular gland	8502	Malignant	Unknown	8502/3: Secretory carcinoma of breast	8500-8549: ductal and lobular neoplasms	Localized	Localized	27	None	None/Unknown	No/Unknown	0	0	98	Blank(s)	24	100	0	3	0	Alive	Alive or dead of other cause	Alive or dead due to cancer	67	Alive	1st of 2 or more primaries	Yes
60-64 years	Male	Married (including common law)	White	Salivary Gland	Malignant	C08.0-Submandibular gland	8070	Malignant	Unknown	8070/3: Squamous cell carcinoma, NOS	8050-8089: squamous cell neoplasms	Regional	Regional	0	4 or more regional lymph nodes removed	Refused (1988+)	No/Unknown	1	29	1	Blank(s)	34	999	100	0	3	Alive	Alive or dead of other cause	Alive or dead due to cancer	67	Alive	One primary only	Yes
50-54 years	Female	Married (including common law)	White	NHL - Extranodal	Malignant	C08.0-Submandibular gland	9698	Malignant	B-cell; pre-B; B-precursor	9698/3: Follicular lymphoma, grade 3	9670-9699: nhl - mature b-cell lymphomas	Distant	Distant	0	Unknown or not applicable	None/Unknown	No/Unknown	Blank(s)	99	99	Blank(s)	988	300	988	0	9	Alive	Alive or dead of other cause	Alive or dead due to cancer	66	Alive	One primary only	Yes
50-54 years	Male	Single (never married)	White	Salivary Gland	Malignant	C08.0-Submandibular gland	8502	Malignant	Unknown	8502/3: Secretory carcinoma of breast	8500-8549: ductal and lobular neoplasms	Regional	Regional	30	1 to 3 regional lymph nodes removed	None/Unknown	No/Unknown	0	3	0	Blank(s)	12	400	0	3	3	Alive	Alive or dead of other cause	Alive or dead due to cancer	66	Alive	2nd of 2 or more primaries	No
45-49 years	Male	Unknown	White	Salivary Gland	Malignant	C08.0-Submandibular gland	8200	Malignant	Unknown	8200/3: Adenoid cystic carcinoma	8140-8389: adenomas and adenocarcinomas	Distant	Distant	0	None	None/Unknown	No/Unknown	Blank(s)	99	99	Blank(s)	999	999	999	9	9	Salivary Gland	Dead (attributable to this cancer dx)	Alive or dead due to cancer	12	Dead	One primary only	Yes
80-84 years	Male	Married (including common law)	White	Salivary Gland	Malignant	C08.0-Submandibular gland	8070	Malignant	Unknown	8070/3: Squamous cell carcinoma, NOS	8050-8089: squamous cell neoplasms	Distant	Distant	0	Biopsy or aspiration of regional lymph node, NOS	Beam radiation	Yes	0	95	0	Blank(s)	62	650	220	1	0	Miscellaneous Malignant Cancer	Dead (attributable to this cancer dx)	Alive or dead due to cancer	31	Dead	One primary only	Yes
85+ years	Male	Widowed	White	Salivary Gland	Malignant	C08.0-Submandibular gland	8041	Malignant	Unknown	8041/3: Small cell carcinoma, NOS	8010-8049: epithelial neoplasms, NOS	Distant	Distant	0	None	Beam radiation	No/Unknown	1	0	98	Blank(s)	60	600	220	0	0	Diseases of Heart	Alive or dead of other cause	Dead (attributable to causes other than this cancer dx)	9	Dead	One primary only	Yes
35-39 years	Male	Unknown	Unknown	Salivary Gland	Malignant	C08.0-Submandibular gland	8200	Malignant	Moderately differentiated; Grade II	8200/3: Adenoid cystic carcinoma	8140-8389: adenomas and adenocarcinomas	Localized	Localized	20	1 to 3 regional lymph nodes removed	None/Unknown	No/Unknown	0	2	0	Blank(s)	992	305	0	3	3	Alive	Alive or dead of other cause	Alive or dead due to cancer	60	Alive	One primary only	Yes
80-84 years	Male	Married (including common law)	White	NHL - Extranodal	Malignant	C08.0-Submandibular gland	9591	Malignant	B-cell; pre-B; B-precursor	9591/3: Non-Hodgkin lymphoma, NOS	9590-9599: malignant lymphomas, NOS or diffuse	Localized	Localized	0	None	None/Unknown	No/Unknown	Blank(s)	99	99	999	Blank(s)	Blank(s)	Blank(s)	Blank(s)	Blank(s)	Alive	Alive or dead of other cause	Alive or dead due to cancer	58	Alive	One primary only	Yes
45-49 years	Female	Married (including common law)	White	Salivary Gland	Malignant	C08.0-Submandibular gland	8200	Malignant	Unknown	8200/3: Adenoid cystic carcinoma	8140-8389: adenomas and adenocarcinomas	Localized	Localized	27	None	Beam radiation	No/Unknown	0	0	98	17	Blank(s)	Blank(s)	Blank(s)	Blank(s)	Blank(s)	Alive	Alive or dead of other cause	Alive or dead due to cancer	52	Alive	One primary only	Yes
50-54 years	Female	Single (never married)	Black	Salivary Gland	Malignant	C08.0-Submandibular gland	8200	Malignant	Poorly differentiated; Grade III	8200/3: Adenoid cystic carcinoma	8140-8389: adenomas and adenocarcinomas	Regional	Regional	51	4 or more regional lymph nodes removed	Beam radiation	No/Unknown	1	21	2	35	Blank(s)	Blank(s)	Blank(s)	Blank(s)	Blank(s)	Alive	Alive or dead of other cause	Alive or dead due to cancer	48	Alive	One primary only	Yes
45-49 years	Male	Married (including common law)	White	Salivary Gland	Malignant	C08.0-Submandibular gland	8200	Malignant	Moderately differentiated; Grade II	8200/3: Adenoid cystic carcinoma	8140-8389: adenomas and adenocarcinomas	Localized	Localized	27	1 to 3 regional lymph nodes removed	Beam radiation	No/Unknown	0	1	0	25	Blank(s)	Blank(s)	Blank(s)	Blank(s)	Blank(s)	Alive	Alive or dead of other cause	Alive or dead due to cancer	45	Alive	One primary only	Yes
65-69 years	Male	Married (including common law)	White	Salivary Gland	Malignant	C08.0-Submandibular gland	8941	Malignant	Moderately differentiated; Grade II	8941/3: Carcinoma in pleomorphic adenoma	8930-8999: complex mixed and stromal neoplasms	Localized	Localized	31	None	Beam radiation	No/Unknown	0	0	98	41	Blank(s)	Blank(s)	Blank(s)	Blank(s)	Blank(s)	Alive	Alive or dead of other cause	Alive or dead due to cancer	43	Alive	One primary only	Yes
65-69 years	Male	Married (including common law)	White	Salivary Gland	Malignant	C08.0-Submandibular gland	8200	Malignant	Undifferentiated; anaplastic; Grade IV	8200/3: Adenoid cystic carcinoma	8140-8389: adenomas and adenocarcinomas	Localized	Localized	30	1 to 3 regional lymph nodes removed	Beam radiation	No/Unknown	0	3	0	32	Blank(s)	Blank(s)	Blank(s)	Blank(s)	Blank(s)	Alive	Alive or dead of other cause	Alive or dead due to cancer	42	Alive	One primary only	Yes
55-59 years	Female	Married (including common law)	White	NHL - Extranodal	Malignant	C08.0-Submandibular gland	9591	Malignant	B-cell; pre-B; B-precursor	9591/3: Non-Hodgkin lymphoma, NOS	9590-9599: malignant lymphomas, NOS or diffuse	Localized	Localized	0	Unknown or not applicable	None/Unknown	No/Unknown	Blank(s)	99	99	999	Blank(s)	Blank(s)	Blank(s)	Blank(s)	Blank(s)	Alive	Alive or dead of other cause	Alive or dead due to cancer	43	Alive	One primary only	Yes
80-84 years	Male	Unknown	White	Salivary Gland	Malignant	C08.0-Submandibular gland	8000	Malignant	Unknown	8000/3: Neoplasm, malignant	8000-8009: unspecified neoplasms	Distant	Distant	0	None	Refused (1988+)	No/Unknown	Blank(s)	0	98	999	Blank(s)	Blank(s)	Blank(s)	Blank(s)	Blank(s)	Gum and Other Mouth	Dead (attributable to this cancer dx)	Alive or dead due to cancer	1	Dead	One primary only	Yes
65-69 years	Male	Single (never married)	White	Salivary Gland	Malignant	C08.0-Submandibular gland	8070	Malignant	Unknown	8070/3: Squamous cell carcinoma, NOS	8050-8089: squamous cell neoplasms	Distant	Distant	0	None	Beam radiation	Yes	1	0	98	74	Blank(s)	Blank(s)	Blank(s)	Blank(s)	Blank(s)	Alive	Alive or dead of other cause	Alive or dead due to cancer	38	Alive	One primary only	Yes
65-69 years	Female	Married (including common law)	White	NHL - Extranodal	Malignant	C08.0-Submandibular gland	9695	Malignant	B-cell; pre-B; B-precursor	9695/3: Follicular lymphoma, grade 1	9670-9699: nhl - mature b-cell lymphomas	Localized	Localized	0	Unknown or not applicable	Beam radiation	No/Unknown	3	99	99	50	Blank(s)	Blank(s)	Blank(s)	Blank(s)	Blank(s)	Alive	Alive or dead of other cause	Alive or dead due to cancer	37	Alive	1st of 2 or more primaries	Yes
60-64 years	Male	Married (including common law)	White	Salivary Gland	Malignant	C08.0-Submandibular gland	8500	Malignant	Undifferentiated; anaplastic; Grade IV	8500/3: Infiltrating duct carcinoma, NOS	8500-8549: ductal and lobular neoplasms	Regional	Regional	51	4 or more regional lymph nodes removed	Beam radiation	No/Unknown	1	35	8	27	Blank(s)	Blank(s)	Blank(s)	Blank(s)	Blank(s)	Salivary Gland	Dead (attributable to this cancer dx)	Alive or dead due to cancer	18	Dead	One primary only	Yes
40-44 years	Female	Divorced	Asian or Pacific Islander	Salivary Gland	Malignant	C08.0-Submandibular gland	8200	Malignant	Unknown	8200/3: Adenoid cystic carcinoma	8140-8389: adenomas and adenocarcinomas	Distant	Distant	0	None	Beam radiation	No/Unknown	2	0	98	999	Blank(s)	Blank(s)	Blank(s)	Blank(s)	Blank(s)	Alive	Alive or dead of other cause	Alive or dead due to cancer	37	Alive	One primary only	Yes
40-44 years	Female	Married (including common law)	White	Salivary Gland	Malignant	C08.0-Submandibular gland	8430	Malignant	Undifferentiated; anaplastic; Grade IV	8430/3: Mucoepidermoid carcinoma	8430-8439: mucoepidermoid neoplasms	Regional	Regional	50	4 or more regional lymph nodes removed	Beam radiation	Yes	2	16	6	40	Blank(s)	Blank(s)	Blank(s)	Blank(s)	Blank(s)	Salivary Gland	Dead (attributable to this cancer dx)	Alive or dead due to cancer	10	Dead	One primary only	Yes
70-74 years	Male	Married (including common law)	White	Salivary Gland	Malignant	C08.0-Submandibular gland	8430	Malignant	Moderately differentiated; Grade II	8430/3: Mucoepidermoid carcinoma	8430-8439: mucoepidermoid neoplasms	Localized	Localized	40	None	None/Unknown	No/Unknown	0	0	98	10	Blank(s)	Blank(s)	Blank(s)	Blank(s)	Blank(s)	Alive	Alive or dead of other cause	Alive or dead due to cancer	36	Alive	One primary only	Yes
30-34 years	Female	Married (including common law)	Asian or Pacific Islander	Salivary Gland	Malignant	C08.0-Submandibular gland	8430	Malignant	Moderately differentiated; Grade II	8430/3: Mucoepidermoid carcinoma	8430-8439: mucoepidermoid neoplasms	Localized	Localized	41	4 or more regional lymph nodes removed	None/Unknown	No/Unknown	1	12	0	20	Blank(s)	Blank(s)	Blank(s)	Blank(s)	Blank(s)	Alive	Alive or dead of other cause	Alive or dead due to cancer	36	Alive	One primary only	Yes
35-39 years	Female	Divorced	White	Salivary Gland	Malignant	C08.0-Submandibular gland	8430	Malignant	Unknown	8430/3: Mucoepidermoid carcinoma	8430-8439: mucoepidermoid neoplasms	Localized	Blank(s)	20	4 or more regional lymph nodes removed	None/Unknown	No/Unknown	0	6	0	11	Blank(s)	Blank(s)	Blank(s)	Blank(s)	Blank(s)	Alive	Alive or dead of other cause	Alive or dead due to cancer	35	Alive	One primary only	Yes
70-74 years	Male	Married (including common law)	White	Salivary Gland	Malignant	C08.0-Submandibular gland	8070	Malignant	Unknown	8070/3: Squamous cell carcinoma, NOS	8050-8089: squamous cell neoplasms	Regional	Blank(s)	53	4 or more regional lymph nodes removed	Refused (1988+)	No/Unknown	2	16	1	61	Blank(s)	Blank(s)	Blank(s)	Blank(s)	Blank(s)	Miscellaneous Malignant Cancer	Dead (attributable to this cancer dx)	Alive or dead due to cancer	17	Dead	One primary only	Yes
25-29 years	Female	Single (never married)	White	Salivary Gland	Malignant	C08.0-Submandibular gland	8430	Malignant	Unknown	8430/3: Mucoepidermoid carcinoma	8430-8439: mucoepidermoid neoplasms	Localized	Blank(s)	30	1 to 3 regional lymph nodes removed	None/Unknown	No/Unknown	0	1	0	9	Blank(s)	Blank(s)	Blank(s)	Blank(s)	Blank(s)	Alive	Alive or dead of other cause	Alive or dead due to cancer	34	Alive	One primary only	Yes
65-69 years	Female	Single (never married)	White	Salivary Gland	Malignant	C08.0-Submandibular gland	8430	Malignant	Unknown	8430/3: Mucoepidermoid carcinoma	8430-8439: mucoepidermoid neoplasms	Localized	Blank(s)	41	4 or more regional lymph nodes removed	Beam radiation	No/Unknown	1	9	0	21	Blank(s)	Blank(s)	Blank(s)	Blank(s)	Blank(s)	Alive	Alive or dead of other cause	Alive or dead due to cancer	34	Alive	One primary only	Yes
60-64 years	Female	Divorced	White	Salivary Gland	Malignant	C08.0-Submandibular gland	8500	Malignant	Unknown	8500/3: Infiltrating duct carcinoma, NOS	8500-8549: ductal and lobular neoplasms	Localized	Blank(s)	27	4 or more regional lymph nodes removed	Beam radiation	No/Unknown	0	36	0	20	Blank(s)	Blank(s)	Blank(s)	Blank(s)	Blank(s)	Alive	Alive or dead of other cause	Alive or dead due to cancer	33	Alive	One primary only	Yes
65-69 years	Male	Married (including common law)	White	Salivary Gland	Malignant	C08.0-Submandibular gland	8430	Malignant	Unknown	8430/3: Mucoepidermoid carcinoma	8430-8439: mucoepidermoid neoplasms	Regional	Blank(s)	40	4 or more regional lymph nodes removed	None/Unknown	No/Unknown	0	7	0	75	Blank(s)	Blank(s)	Blank(s)	Blank(s)	Blank(s)	Cerebrovascular Diseases	Alive or dead of other cause	Dead (attributable to causes other than this cancer dx)	13	Dead	One primary only	Yes
85+ years	Female	Unknown	White	Salivary Gland	Malignant	C08.0-Submandibular gland	8070	Malignant	Unknown	8070/3: Squamous cell carcinoma, NOS	8050-8089: squamous cell neoplasms	Localized	Blank(s)	0	None	None/Unknown	No/Unknown	Blank(s)	0	98	30	Blank(s)	Blank(s)	Blank(s)	Blank(s)	Blank(s)	Miscellaneous Malignant Cancer	Dead (attributable to this cancer dx)	Alive or dead due to cancer	15	Dead	One primary only	Yes
20-24 years	Male	Unmarried or Domestic Partner	White	Salivary Gland	Malignant	C08.0-Submandibular gland	8430	Malignant	Unknown	8430/3: Mucoepidermoid carcinoma	8430-8439: mucoepidermoid neoplasms	Localized	Blank(s)	41	None	None/Unknown	No/Unknown	0	0	98	5	Blank(s)	Blank(s)	Blank(s)	Blank(s)	Blank(s)	Alive	Alive or dead of other cause	Alive or dead due to cancer	29	Alive	One primary only	Yes
75-79 years	Female	Widowed	White	Salivary Gland	Malignant	C08.0-Submandibular gland	8070	Malignant	Unknown	8070/3: Squamous cell carcinoma, NOS	8050-8089: squamous cell neoplasms	Distant	Blank(s)	0	Biopsy or aspiration of regional lymph node, NOS	Beam radiation	Yes	0	95	95	999	Blank(s)	Blank(s)	Blank(s)	Blank(s)	Blank(s)	Accidents and Adverse Effects	Alive or dead of other cause	Dead (attributable to causes other than this cancer dx)	6	Dead	One primary only	Yes
70-74 years	Female	Unknown	White	Salivary Gland	Malignant	C08.0-Submandibular gland	8200	Malignant	Unknown	8200/3: Adenoid cystic carcinoma	8140-8389: adenomas and adenocarcinomas	Regional	Blank(s)	42	1 to 3 regional lymph nodes removed	Beam radiation	No/Unknown	1	3	0	15	Blank(s)	Blank(s)	Blank(s)	Blank(s)	Blank(s)	Alive	Alive or dead of other cause	Alive or dead due to cancer	25	Alive	One primary only	Yes
60-64 years	Female	Married (including common law)	White	Salivary Gland	Malignant	C08.0-Submandibular gland	8430	Malignant	Unknown	8430/3: Mucoepidermoid carcinoma	8430-8439: mucoepidermoid neoplasms	Localized	Blank(s)	41	4 or more regional lymph nodes removed	None/Unknown	No/Unknown	0	10	0	13	Blank(s)	Blank(s)	Blank(s)	Blank(s)	Blank(s)	Alive	Alive or dead of other cause	Alive or dead due to cancer	24	Alive	One primary only	Yes
30-34 years	Female	Married (including common law)	White	NHL - Extranodal	Malignant	C08.0-Submandibular gland	9680	Malignant	Unknown	9680/3: Diffuse large B-cell lymphoma (DLBCL), NOS	9670-9699: nhl - mature b-cell lymphomas	Localized	Blank(s)	27	Unknown or not applicable	Beam radiation	Yes	0	99	99	999	Blank(s)	Blank(s)	Blank(s)	Blank(s)	Blank(s)	Alive	Alive or dead of other cause	Alive or dead due to cancer	24	Alive	One primary only	Yes
55-59 years	Female	Married (including common law)	Asian or Pacific Islander	Salivary Gland	Malignant	C08.0-Submandibular gland	8430	Malignant	Unknown	8430/3: Mucoepidermoid carcinoma	8430-8439: mucoepidermoid neoplasms	Localized	Blank(s)	31	4 or more regional lymph nodes removed	None/Unknown	No/Unknown	1	10	0	18	Blank(s)	Blank(s)	Blank(s)	Blank(s)	Blank(s)	Alive	Alive or dead of other cause	Alive or dead due to cancer	24	Alive	One primary only	Yes
30-34 years	Female	Married (including common law)	Black	Salivary Gland	Malignant	C08.0-Submandibular gland	8502	Malignant	Unknown	8502/3: Secretory carcinoma of breast	8500-8549: ductal and lobular neoplasms	Localized	Blank(s)	41	1 to 3 regional lymph nodes removed	Beam radiation	No/Unknown	0	3	0	12	Blank(s)	Blank(s)	Blank(s)	Blank(s)	Blank(s)	Alive	Alive or dead of other cause	Alive or dead due to cancer	22	Alive	One primary only	Yes
60-64 years	Female	Married (including common law)	White	Salivary Gland	Malignant	C08.0-Submandibular gland	8200	Malignant	Unknown	8200/3: Adenoid cystic carcinoma	8140-8389: adenomas and adenocarcinomas	Localized	Blank(s)	40	4 or more regional lymph nodes removed	None/Unknown	No/Unknown	0	14	0	25	Blank(s)	Blank(s)	Blank(s)	Blank(s)	Blank(s)	Alive	Alive or dead of other cause	Alive or dead due to cancer	3	Alive	One primary only	Yes
55-59 years	Male	Married (including common law)	White	Salivary Gland	Malignant	C08.0-Submandibular gland	8140	Malignant	Unknown	8140/3: Adenocarcinoma, NOS	8140-8389: adenomas and adenocarcinomas	Distant	Blank(s)	0	Biopsy or aspiration of regional lymph node, NOS	Beam radiation	No/Unknown	0	95	95	12	Blank(s)	Blank(s)	Blank(s)	Blank(s)	Blank(s)	Alive	Alive or dead of other cause	Alive or dead due to cancer	19	Alive	One primary only	Yes
70-74 years	Male	Married (including common law)	White	Salivary Gland	Malignant	C08.0-Submandibular gland	8430	Malignant	Unknown	8430/3: Mucoepidermoid carcinoma	8430-8439: mucoepidermoid neoplasms	Distant	Blank(s)	41	4 or more regional lymph nodes removed	Beam radiation	No/Unknown	0	23	22	26	Blank(s)	Blank(s)	Blank(s)	Blank(s)	Blank(s)	Salivary Gland	Dead (attributable to this cancer dx)	Alive or dead due to cancer	14	Dead	1st of 2 or more primaries	Yes
65-69 years	Female	Widowed	White	NHL - Extranodal	Malignant	C08.0-Submandibular gland	9680	Malignant	Unknown	9680/3: Diffuse large B-cell lymphoma (DLBCL), NOS	9670-9699: nhl - mature b-cell lymphomas	Localized	Blank(s)	40	4 or more regional lymph nodes removed	Beam radiation	Yes	0	99	99	999	Blank(s)	Blank(s)	Blank(s)	Blank(s)	Blank(s)	Alive	Alive or dead of other cause	Alive or dead due to cancer	15	Alive	One primary only	Yes
55-59 years	Female	Married (including common law)	Asian or Pacific Islander	Salivary Gland	Malignant	C08.0-Submandibular gland	8500	Malignant	Unknown	8500/3: Infiltrating duct carcinoma, NOS	8500-8549: ductal and lobular neoplasms	Localized	Blank(s)	20	None	Refused (1988+)	No/Unknown	0	0	98	26	Blank(s)	Blank(s)	Blank(s)	Blank(s)	Blank(s)	Alive	Alive or dead of other cause	Alive or dead due to cancer	14	Alive	One primary only	Yes
50-54 years	Male	Married (including common law)	White	Salivary Gland	Malignant	C08.0-Submandibular gland	8500	Malignant	Unknown	8500/3: Infiltrating duct carcinoma, NOS	8500-8549: ductal and lobular neoplasms	Regional	Blank(s)	27	1 to 3 regional lymph nodes removed	Beam radiation	No/Unknown	0	3	3	15	Blank(s)	Blank(s)	Blank(s)	Blank(s)	Blank(s)	Alive	Alive or dead of other cause	Alive or dead due to cancer	13	Alive	3rd of 3 or more primaries	No
45-49 years	Male	Married (including common law)	Asian or Pacific Islander	Salivary Gland	Malignant	C08.0-Submandibular gland	8500	Malignant	Unknown	8500/3: Infiltrating duct carcinoma, NOS	8500-8549: ductal and lobular neoplasms	Regional	Blank(s)	30	None	Beam radiation	No/Unknown	0	0	98	25	Blank(s)	Blank(s)	Blank(s)	Blank(s)	Blank(s)	Alive	Alive or dead of other cause	Alive or dead due to cancer	10	Alive	One primary only	Yes
[truncated: 2,537 more rows]
